# Supplementary material for: Genome-wide characterization of copy number variations in the host genome in genetic resistance to Marek’s disease using next generation sequencing
Source: BMC Genet. 2020 Jul 16;21:77. doi: 10.1186/s12863-020-00884-w (PMC7364486; doi:10.1186/s12863-020-00884-w)
Supplement: Supplementary file 1 — Additional file 1: Table S1. Summary statistics for sequencing. [file 12863_2020_884_MOESM1_ESM.xlsx]

## Sheet: Sheet1
Table S1. Summary statistics for sequencing.
Sample	No. of total reads	Failed to align	Percent (%)	Aligned reads	Alignment (%)	Effective depth (X)	Coverage (%)
F1_1	126478670	7091910	5.6072	119386760	94.3928	17.0553	93.8742
F1_2	127647638	7156618	5.60654	120491020	94.3935	17.213	93.8755
63_1	205596588	12887072	6.26814	192709516	93.7319	18.3533	93.9978
63_2	234886526	17902502	7.62177	216984024	92.3782	20.6651	94.0827
63_3	286301462	17108750	5.97578	269192712	94.0242	25.6374	94.1048
72_1	233281700	23236550	9.96073	210045150	90.0393	20.0043	94.1644
72_2	221505142	19407846	8.7618	202097296	91.2382	19.2474	94.0868
72_3	236881356	20816844	8.78788	216064512	91.2121	20.5776	94.0302
RCS_A1	32132650	1156086	3.59785	30976564	96.4021	4.42522	78.4725
RCS_A2	32893166	1186732	3.60784	31706434	96.3922	4.52949	78.8983
RCS_A3	29140272	553660	1.89998	28586612	98.1	4.0838	76.4442
RCS_D1	34467822	1325070	3.84437	33142752	96.1556	4.73468	82.3197
RCS_D2	35402294	1365082	3.85591	34037212	96.1441	4.86246	82.774
RCS_D3	33622792	1401922	4.16956	32220870	95.8304	4.60298	81.6954
RCS_J1	40457388	1504370	3.71841	38953018	96.2816	5.56472	82.6246
RCS_J2	39856760	1460574	3.66456	38396186	96.3354	5.48517	82.3944
RCS_J3	46055852	1869934	4.06014	44185918	95.9399	6.31227	83.2928
RCS_L1	60453426	5616330	9.29034	54837096	90.7097	7.83387	92.9359
RCS_L2	58813632	5430114	9.23275	53383518	90.7673	7.62622	92.8741
RCS_L3	63919908	6015878	9.41159	57904030	90.5884	8.272	92.9499
RCS_M1	56849894	3545036	6.23578	53304858	93.7642	7.61498	92.7991
RCS_M2	55357198	3405102	6.15115	51952096	93.8489	7.42173	92.7286
RCS_M3	60827094	3834712	6.30428	56992382	93.6957	8.14177	92.8118
RCS_X1	37221218	1532108	4.11622	35689110	95.8838	5.09844	85.5145
RCS_X2	36208916	1474486	4.07216	34734430	95.9278	4.96206	85.1517
RCS_X3	39732462	1546522	3.89234	38185940	96.1077	5.45513	85.6183
