# Supplementary material for: Genome-wide characterization of copy number variations in the host genome in genetic resistance to Marek’s disease using next generation sequencing
Source: BMC Genet. 2020 Jul 16;21:77. doi: 10.1186/s12863-020-00884-w (PMC7364486; doi:10.1186/s12863-020-00884-w)
Supplement: Supplementary file 2 — Additional file 2: Table S2. Summary statistics of raw and screened CNVs. [file 12863_2020_884_MOESM2_ESM.xlsx]

## Sheet: Sheet1
Table S2. Summary statistics of raw and screened CNVs.
Sample	Raw CNVs	Duplications	Deletions	CNVs after filtering (P < 0.05, minimum size > 1 Kb, q0 < 0.5)	Duplications	Deletions
63_1	6011	425	5586	1781	270	1511
63_2	5855	430	5425	1686	294	1392
63_3	7215	434	6781	1709	281	1428
72_1	3815	467	3348	1774	374	1400
72_2	4645	362	4283	1800	290	1510
72_3	5513	439	5074	1775	281	1494
F1_1	3414	307	3107	1604	256	1348
F1_2	3382	316	3066	1598	261	1337
RCS_A1	1857	288	1569	1377	251	1126
RCS_A2	1767	260	1507	1298	223	1075
RCS_A3	1927	282	1645	1428	245	1183
RCS_D1	2079	1281	798	1965	1255	710
RCS_D2	2063	1247	816	1935	1228	707
RCS_D3	2104	1289	815	1988	1265	723
RCS_J1	2599	1368	1231	2474	1347	1127
RCS_J2	2569	1371	1198	2455	1350	1105
RCS_J3	2638	1357	1281	2500	1336	1164
RCS_L1	2484	1703	781	2371	1685	686
RCS_L2	2497	1666	831	2369	1643	726
RCS_L3	2543	1813	730	2447	1798	649
RCS_M1	2016	330	1686	1493	287	1206
RCS_M2	2019	342	1677	1520	307	1213
RCS_M3	2096	352	1744	1590	305	1285
RCS_X1	2502	1266	786	1928	1244	684
RCS_X2	2158	1363	795	2040	1337	703
RCS_X3	2281	1444	837	2175	1425	750
