# Supplementary material for: Genome-wide characterization of copy number variations in the host genome in genetic resistance to Marek’s disease using next generation sequencing
Source: BMC Genet. 2020 Jul 16;21:77. doi: 10.1186/s12863-020-00884-w (PMC7364486; doi:10.1186/s12863-020-00884-w)
Supplement: Supplementary file 3 — Additional file 3: Table S3. The detailed lists of clusters with enrichment scores > 1.0 from DAVID. [file 12863_2020_884_MOESM3_ESM.xlsx]

## Sheet: Sheet1
Table S3. The detailed lists of clusters with enrichment scores >1.0 from DAVID
Annotation Cluster 1	Enrichment Score: 2.37
Category	Term	Count	%	P-Value
INTERPRO	IPR001245:Serine-threonine/tyrosine-protein kinase catalytic domain	34	1.53846	5.9167e-05
UP_KEYWORDS	Kinase	69	3.12217	0.00131925
INTERPRO	IPR000719:Protein kinase, catalytic domain	77	3.48416	0.0013432
INTERPRO	IPR017441:Protein kinase, ATP binding site	62	2.80543	0.00190719
INTERPRO	IPR011009:Protein kinase-like domain	82	3.71041	0.00258469
GOTERM_MF_DIRECT	GO:0005524~ATP binding	167	7.55656	0.0127264
UP_KEYWORDS	Transferase	122	5.52036	0.017651
UP_KEYWORDS	ATP-binding	109	4.93213	0.0576269
UP_KEYWORDS	Nucleotide-binding	135	6.1086	0.0766983
Annotation Cluster 2	Enrichment Score: 2.20
Category	Term	Count	%	P-Value
INTERPRO	IPR001245:Serine-threonine/tyrosine-protein kinase catalytic domain	34	1.53846	5.9167e-05
INTERPRO	IPR008266:Tyrosine-protein kinase, active site	27	1.22172	8.12328e-05
INTERPRO	IPR020635:Tyrosine-protein kinase, catalytic domain	24	1.08597	0.000342891
SMART	SM00219:TyrKc	24	1.08597	0.000424619
UP_KEYWORDS	Tyrosine-protein kinase	22	0.995475	0.00158064
INTERPRO	IPR017441:Protein kinase, ATP binding site	62	2.80543	0.00190719
GOTERM_BP_DIRECT	GO:0038083~peptidyl-tyrosine autophosphorylation	12	0.542986	0.00643278
GOTERM_MF_DIRECT	GO:0004715~non-membrane spanning protein tyrosine kinase activity	11	0.497738	0.0255978
GOTERM_BP_DIRECT	GO:0007169~transmembrane receptor protein tyrosine kinase signaling pathway	16	0.723982	0.0272027
GOTERM_CC_DIRECT	GO:0031234~extrinsic component of cytoplasmic side of plasma membrane	11	0.497738	0.11981
GOTERM_BP_DIRECT	GO:0042127~regulation of cell proliferation	21	0.950226	0.184287
GOTERM_BP_DIRECT	GO:0045087~innate immune response	19	0.859729	0.306735
GOTERM_MF_DIRECT	GO:0005102~receptor binding	9	0.40724	0.422573
Annotation Cluster 3	Enrichment Score: 1.87
Category	Term	Count	%	P-Value
INTERPRO	IPR017889:Avidin-like, conserved site	5	0.226244	0.00618231
INTERPRO	IPR005468:Avidin/streptavidin	5	0.226244	0.00618231
INTERPRO	IPR005469:Avidin	5	0.226244	0.00618231
UP_SEQ_FEATURE	binding site:Biotin	3	0.135747	0.0446148
UP_SEQ_FEATURE	domain:Avidin-like	3	0.135747	0.0446148
Annotation Cluster 4	Enrichment Score: 1.49
Category	Term	Count	%	P-Value
INTERPRO	IPR017986:WD40-repeat-containing domain	47	2.1267	0.0106943
INTERPRO	IPR015943:WD40/YVTN repeat-like-containing domain	50	2.26244	0.0185155
INTERPRO	IPR019775:WD40 repeat, conserved site	29	1.31222	0.0249272
INTERPRO	IPR001680:WD40 repeat	40	1.80995	0.0357525
SMART	SM00320:WD40	40	1.80995	0.0407814
INTERPRO	IPR020472:G-protein beta WD-40 repeat	14	0.633484	0.152184
Annotation Cluster 5	Enrichment Score: 1.46
Category	Term	Count	%	P-Value
INTERPRO	IPR000719:Protein kinase, catalytic domain	77	3.48416	0.0013432
INTERPRO	IPR017441:Protein kinase, ATP binding site	62	2.80543	0.00190719
INTERPRO	IPR011009:Protein kinase-like domain	82	3.71041	0.00258469
SMART	SM00220:S_TKc	46	2.08145	0.149689
INTERPRO	IPR008271:Serine/threonine-protein kinase, active site	39	1.76471	0.185665
UP_KEYWORDS	Serine/threonine-protein kinase	25	1.13122	0.376101
GOTERM_MF_DIRECT	GO:0004674~protein serine/threonine kinase activity	22	0.995475	0.824342
Annotation Cluster 6	Enrichment Score: 1.05
Category	Term	Count	%	P-Value
INTERPRO	IPR023152:Ras GTPase-activating protein, conserved site	4	0.180995	0.0763122
SMART	SM00323:RasGAP	4	0.180995	0.0796202
UP_KEYWORDS	GTPase activation	8	0.361991	0.0990584
INTERPRO	IPR001936:Ras GTPase-activating protein	4	0.180995	0.108684
Annotation Cluster 7	Enrichment Score: 1.03
Category	Term	Count	%	P-Value
UP_KEYWORDS	Zinc	108	4.88688	0.0111546
UP_KEYWORDS	Metal-binding	155	7.01357	0.235824
UP_KEYWORDS	Zinc-finger	63	2.85068	0.304386
Annotation Cluster 8	Enrichment Score: 1.02
Category	Term	Count	%	P-Value
INTERPRO	IPR011704:ATPase, dynein-related, AAA domain	6	0.271493	0.00596402
GOTERM_MF_DIRECT	GO:0003777~microtubule motor activity	11	0.497738	0.0614593
INTERPRO	IPR013602:Dynein heavy chain, domain-2	4	0.180995	0.108684
INTERPRO	IPR004273:Dynein heavy chain domain	4	0.180995	0.108684
INTERPRO	IPR026983:Dynein heavy chain	4	0.180995	0.108684
INTERPRO	IPR024743:Dynein heavy chain, coiled coil stalk	4	0.180995	0.108684
INTERPRO	IPR024317:Dynein heavy chain, P-loop containing D4 domain	4	0.180995	0.108684
COG_ONTOLOGY	Cytoskeleton	8	0.361991	0.110329
INTERPRO	IPR013594:Dynein heavy chain, domain-1	3	0.135747	0.168632
GOTERM_CC_DIRECT	GO:0030286~dynein complex	3	0.135747	0.688183
Annotation Cluster 9	Enrichment Score: 1.01
Category	Term	Count	%	P-Value
INTERPRO	IPR000953:Chromo domain/shadow	6	0.271493	0.0647618
SMART	SM00298:CHROMO	6	0.271493	0.0688113
INTERPRO	IPR016197:Chromo domain-like	6	0.271493	0.0828386
INTERPRO	IPR017984:Chromo domain subgroup	3	0.135747	0.112225
INTERPRO	IPR023780:Chromo domain	5	0.226244	0.122615
INTERPRO	IPR023779:Chromo domain, conserved site	4	0.180995	0.185201
