# Supplementary material for: Genome-wide characterization of copy number variations in the host genome in genetic resistance to Marek’s disease using next generation sequencing
Source: BMC Genet. 2020 Jul 16;21:77. doi: 10.1186/s12863-020-00884-w (PMC7364486; doi:10.1186/s12863-020-00884-w)
Supplement: Supplementary file 5 — Additional file 5: Table S4. The detailed lists of all the GO terms and pathways from DAVID. [file 12863_2020_884_MOESM5_ESM.xlsx]

## Sheet: Sheet1
Table S4. The detailed lists of all the GO terms and pathways from DAVID.
Category	Term	Count	%	P-Value
GOTERM_BP_DIRECT	GO:0045880~positive regulation of smoothened signaling pathway	8	0.361991	0.00423525
GOTERM_BP_DIRECT	GO:0038083~peptidyl-tyrosine autophosphorylation	12	0.542986	0.00643278
GOTERM_BP_DIRECT	GO:0010468~regulation of gene expression	16	0.723982	0.0120431
GOTERM_BP_DIRECT	GO:0030326~embryonic limb morphogenesis	10	0.452489	0.0126483
GOTERM_BP_DIRECT	GO:0007228~positive regulation of hh target transcription factor activity	4	0.180995	0.0130064
GOTERM_BP_DIRECT	GO:0043161~proteasome-mediated ubiquitin-dependent protein catabolic process	21	0.950226	0.0172957
GOTERM_BP_DIRECT	GO:0046777~protein autophosphorylation	23	1.04072	0.0190168
GOTERM_BP_DIRECT	GO:0008284~positive regulation of cell proliferation	35	1.58371	0.0192571
GOTERM_BP_DIRECT	GO:0001525~angiogenesis	23	1.04072	0.0214649
GOTERM_BP_DIRECT	GO:0007030~Golgi organization	15	0.678733	0.023126
GOTERM_BP_DIRECT	GO:0060996~dendritic spine development	5	0.226244	0.0235595
GOTERM_BP_DIRECT	GO:0035556~intracellular signal transduction	44	1.99095	0.0250759
GOTERM_BP_DIRECT	GO:0048010~vascular endothelial growth factor receptor signaling pathway	6	0.271493	0.0268019
GOTERM_BP_DIRECT	GO:0031290~retinal ganglion cell axon guidance	6	0.271493	0.0268019
GOTERM_BP_DIRECT	GO:0007169~transmembrane receptor protein tyrosine kinase signaling pathway	16	0.723982	0.0272027
GOTERM_BP_DIRECT	GO:0090003~regulation of establishment of protein localization to plasma membrane	4	0.180995	0.028789
GOTERM_BP_DIRECT	GO:0050679~positive regulation of epithelial cell proliferation	10	0.452489	0.0326738
GOTERM_BP_DIRECT	GO:0009060~aerobic respiration	7	0.316742	0.0361034
GOTERM_BP_DIRECT	GO:0030100~regulation of endocytosis	7	0.316742	0.0361034
GOTERM_BP_DIRECT	GO:0051497~negative regulation of stress fiber assembly	5	0.226244	0.0373065
GOTERM_BP_DIRECT	GO:0021904~dorsal/ventral neural tube patterning	5	0.226244	0.0373065
GOTERM_BP_DIRECT	GO:0042993~positive regulation of transcription factor import into nucleus	5	0.226244	0.0373065
GOTERM_BP_DIRECT	GO:0048147~negative regulation of fibroblast proliferation	6	0.271493	0.0381406
GOTERM_BP_DIRECT	GO:0009952~anterior/posterior pattern specification	15	0.678733	0.0420459
GOTERM_BP_DIRECT	GO:0035116~embryonic hindlimb morphogenesis	8	0.361991	0.0421741
GOTERM_BP_DIRECT	GO:0007015~actin filament organization	10	0.452489	0.0482265
GOTERM_BP_DIRECT	GO:0007173~epidermal growth factor receptor signaling pathway	10	0.452489	0.0482265
GOTERM_BP_DIRECT	GO:0006888~ER to Golgi vesicle-mediated transport	12	0.542986	0.0497432
GOTERM_BP_DIRECT	GO:0098586~cellular response to virus	4	0.180995	0.0510375
GOTERM_BP_DIRECT	GO:0017144~drug metabolic process	4	0.180995	0.0510375
GOTERM_BP_DIRECT	GO:0045743~positive regulation of fibroblast growth factor receptor signaling pathway	4	0.180995	0.0510375
GOTERM_BP_DIRECT	GO:0006107~oxaloacetate metabolic process	4	0.180995	0.0510375
GOTERM_BP_DIRECT	GO:0060384~innervation	6	0.271493	0.0519947
GOTERM_BP_DIRECT	GO:0036342~post-anal tail morphogenesis	6	0.271493	0.0519947
GOTERM_BP_DIRECT	GO:0000910~cytokinesis	8	0.361991	0.0528203
GOTERM_BP_DIRECT	GO:0046839~phospholipid dephosphorylation	5	0.226244	0.0547484
GOTERM_BP_DIRECT	GO:0048546~digestive tract morphogenesis	5	0.226244	0.0547484
GOTERM_BP_DIRECT	GO:0048538~thymus development	9	0.40724	0.0559837
GOTERM_BP_DIRECT	GO:0060070~canonical Wnt signaling pathway	14	0.633484	0.0560901
GOTERM_BP_DIRECT	GO:1903363~negative regulation of cellular protein catabolic process	3	0.135747	0.0641548
GOTERM_BP_DIRECT	GO:0048808~male genitalia morphogenesis	3	0.135747	0.0641548
GOTERM_BP_DIRECT	GO:0030540~female genitalia development	3	0.135747	0.0641548
GOTERM_BP_DIRECT	GO:0002244~hematopoietic progenitor cell differentiation	11	0.497738	0.0677675
GOTERM_BP_DIRECT	GO:0001947~heart looping	10	0.452489	0.0680115
GOTERM_BP_DIRECT	GO:0046330~positive regulation of JNK cascade	10	0.452489	0.0680115
GOTERM_BP_DIRECT	GO:0007165~signal transduction	43	1.9457	0.0715567
GOTERM_BP_DIRECT	GO:0016477~cell migration	21	0.950226	0.0734865
GOTERM_BP_DIRECT	GO:0008283~cell proliferation	24	1.08597	0.0756066
GOTERM_BP_DIRECT	GO:0050731~positive regulation of peptidyl-tyrosine phosphorylation	11	0.497738	0.0784037
GOTERM_BP_DIRECT	GO:0071679~commissural neuron axon guidance	4	0.180995	0.0792641
GOTERM_BP_DIRECT	GO:0030857~negative regulation of epithelial cell differentiation	4	0.180995	0.0792641
GOTERM_BP_DIRECT	GO:0043046~DNA methylation involved in gamete generation	4	0.180995	0.0792641
GOTERM_BP_DIRECT	GO:0071542~dopaminergic neuron differentiation	4	0.180995	0.0792641
GOTERM_BP_DIRECT	GO:0045909~positive regulation of vasodilation	4	0.180995	0.0792641
GOTERM_BP_DIRECT	GO:2000060~positive regulation of protein ubiquitination involved in ubiquitin-dependent protein catabolic process	4	0.180995	0.0792641
GOTERM_BP_DIRECT	GO:0030166~proteoglycan biosynthetic process	4	0.180995	0.0792641
GOTERM_BP_DIRECT	GO:0044257~cellular protein catabolic process	4	0.180995	0.0792641
GOTERM_BP_DIRECT	GO:0010831~positive regulation of myotube differentiation	4	0.180995	0.0792641
GOTERM_BP_DIRECT	GO:0006283~transcription-coupled nucleotide-excision repair	4	0.180995	0.0792641
GOTERM_BP_DIRECT	GO:0010880~regulation of release of sequestered calcium ion into cytosol by sarcoplasmic reticulum	4	0.180995	0.0792641
GOTERM_BP_DIRECT	GO:0007035~vacuolar acidification	4	0.180995	0.0792641
GOTERM_BP_DIRECT	GO:0045907~positive regulation of vasoconstriction	6	0.271493	0.0873253
GOTERM_BP_DIRECT	GO:0007010~cytoskeleton organization	15	0.678733	0.087557
GOTERM_BP_DIRECT	GO:0000209~protein polyubiquitination	14	0.633484	0.0913367
GOTERM_BP_DIRECT	GO:0043407~negative regulation of MAP kinase activity	7	0.316742	0.0924036
GOTERM_CC_DIRECT	GO:0032584~growth cone membrane	5	0.226244	0.022171
GOTERM_CC_DIRECT	GO:0031252~cell leading edge	8	0.361991	0.030282
GOTERM_CC_DIRECT	GO:0005622~intracellular	76	3.43891	0.0507742
GOTERM_CC_DIRECT	GO:0031941~filamentous actin	7	0.316742	0.0561562
GOTERM_CC_DIRECT	GO:0097443~sorting endosome	3	0.135747	0.0620569
GOTERM_CC_DIRECT	GO:0030315~T-tubule	5	0.226244	0.0718407
GOTERM_CC_DIRECT	GO:0005790~smooth endoplasmic reticulum	4	0.180995	0.0758531
GOTERM_CC_DIRECT	GO:0005654~nucleoplasm	158	7.14932	0.07609
GOTERM_CC_DIRECT	GO:0030425~dendrite	22	0.995475	0.0785987
GOTERM_CC_DIRECT	GO:0005789~endoplasmic reticulum membrane	37	1.67421	0.0841455
GOTERM_CC_DIRECT	GO:0005794~Golgi apparatus	63	2.85068	0.0908687
GOTERM_CC_DIRECT	GO:0005604~basement membrane	11	0.497738	0.0936535
GOTERM_CC_DIRECT	GO:0005795~Golgi stack	5	0.226244	0.095272
GOTERM_MF_DIRECT	GO:0004672~protein kinase activity	23	1.04072	0.00599724
GOTERM_MF_DIRECT	GO:0050661~NADP binding	7	0.316742	0.0121378
GOTERM_MF_DIRECT	GO:0005524~ATP binding	167	7.55656	0.0127264
GOTERM_MF_DIRECT	GO:0003682~chromatin binding	45	2.0362	0.0155034
GOTERM_MF_DIRECT	GO:0004715~non-membrane spanning protein tyrosine kinase activity	11	0.497738	0.0255978
GOTERM_MF_DIRECT	GO:0017112~Rab guanyl-nucleotide exchange factor activity	7	0.316742	0.0439
GOTERM_MF_DIRECT	GO:0008353~RNA polymerase II carboxy-terminal domain kinase activity	5	0.226244	0.0517918
GOTERM_MF_DIRECT	GO:0046332~SMAD binding	5	0.226244	0.0517918
GOTERM_MF_DIRECT	GO:0003777~microtubule motor activity	11	0.497738	0.0614593
GOTERM_MF_DIRECT	GO:0008432~JUN kinase binding	3	0.135747	0.062088
GOTERM_MF_DIRECT	GO:0004517~nitric-oxide synthase activity	3	0.135747	0.062088
GOTERM_MF_DIRECT	GO:0004924~oncostatin-M receptor activity	3	0.135747	0.062088
GOTERM_MF_DIRECT	GO:0061630~ubiquitin protein ligase activity	23	1.04072	0.0682535
GOTERM_MF_DIRECT	GO:0004222~metalloendopeptidase activity	17	0.769231	0.0707628
GOTERM_MF_DIRECT	GO:0005507~copper ion binding	8	0.361991	0.0873351
GOTERM_MF_DIRECT	GO:0017056~structural constituent of nuclear pore	5	0.226244	0.0953361
KEGG_PATHWAY	gga00900:Terpenoid backbone biosynthesis	10	0.452489	0.00231254
KEGG_PATHWAY	gga04144:Endocytosis	49	2.21719	0.0192264
KEGG_PATHWAY	gga04146:Peroxisome	20	0.904977	0.0209719
KEGG_PATHWAY	gga04120:Ubiquitin mediated proteolysis	28	1.26697	0.0305781
KEGG_PATHWAY	gga04630:JAK/STAT signaling pathway	25	1.13122	0.0465088
KEGG_PATHWAY	gga04520:Adherens junction	17	0.769231	0.048508
KEGG_PATHWAY	gga04510:Focal adhesion	36	1.62896	0.0975385
