# Supplementary material for: Genome-wide characterization of copy number variations in the host genome in genetic resistance to Marek’s disease using next generation sequencing
Source: BMC Genet. 2020 Jul 16;21:77. doi: 10.1186/s12863-020-00884-w (PMC7364486; doi:10.1186/s12863-020-00884-w)
Supplement: Supplementary file 6 — Additional file 6: Table S5. Lists of line-specific and shared CNVRs in all the chicken lines. [file 12863_2020_884_MOESM6_ESM.xlsx]

## Sheet: 63
Chromosome	Start (bp)	End (bp)	Status
1	663801	667000	deletion
1	20063401	20066200	deletion
1	75948601	75950600	duplication
1	76657201	76659400	deletion
1	78659801	78663000	deletion
1	81870601	81873400	deletion
1	105461001	105464600	deletion
1	110980601	110982000	deletion
1	122807401	122811400	deletion
1	129549601	129551600	deletion
1	175314201	175318600	deletion
1	177630001	177636400	deletion
1	191748401	191751200	deletion
1	193391801	193394200	deletion
2	2539001	2544200	deletion
2	13065401	13066800	deletion
2	22964201	22966000	deletion
2	37709601	37712600	deletion
2	61147601	61150600	deletion
2	65203001	65212200	deletion
2	135766201	135769000	deletion
2	147143201	147148800	deletion
2	148476001	148482000	deletion
3	17939001	17940200	deletion
3	105278801	105283000	deletion
3	106951201	106955600	deletion
4	4523401	4529200	deletion
4	44733401	44740600	deletion
4	49360801	49362200	deletion
5	13705801	13710200	deletion
5	21605001	21607600	deletion
5	53682801	53686000	deletion
5	55675001	55684400	deletion
6	22251801	22261000	deletion
6	31012601	31018800	deletion
6	34856801	34861000	deletion
8	6729601	6735800	deletion
9	2935601	2946000	deletion
9	14774401	14780000	deletion
9	17414201	17417200	deletion
10	1919401	1928000	deletion
10	12717801	12723200	deletion
10	16320401	16322800	deletion
12	11263401	11264800	deletion
13	14932801	14944200	deletion
16	364801	375000	duplication
17	5652401	5656200	deletion
19	2008001	2011000	deletion
19	9498401	9499800	deletion
20	2317601	2325600	duplication
22	3018001	3022600	deletion
23	4030001	4034200	deletion
25	1005801	1010400	duplication
26	4296801	4307600	deletion
26	4746801	4750000	deletion

## Sheet: 72
Chromosome	Start (bp)	End (bp)	Status
1	1012801	1014600	deletion
1	2859601	2860800	deletion
1	54897401	54902600	duplication
1	65677401	65681200	deletion
1	117904001	117905200	deletion
1	182068001	182147800	deletion
1	194054601	194055800	deletion
1	194826601	194835200	duplication
2	1	15000	duplication
2	8084601	8091000	deletion
2	33644001	33646000	deletion
2	90779801	90784800	deletion
2	110980801	110982200	deletion
2	128440601	128441800	deletion
3	2746801	2748600	deletion
3	10451601	10455400	deletion
3	38035801	38039000	deletion
3	66938601	66944800	deletion
4	4026001	4027600	deletion
4	38999001	39000200	deletion
4	82407001	82409800	deletion
5	37496201	37503200	deletion
5	56319801	56324600	deletion
7	11320001	11321400	deletion
7	16219001	16221000	deletion
9	2192601	2194000	deletion
11	1396801	1399200	deletion
11	6180401	6183600	deletion
11	10595801	10598800	deletion
11	17996401	18002800	deletion
12	12705801	12708600	deletion
13	14572401	14576600	duplication
14	7025601	7026800	deletion
15	496801	498000	deletion
15	9338801	9340400	deletion
15	12621201	12624800	duplication
17	4303201	4308200	deletion
17	6583601	6591200	deletion
17	9727201	9731400	deletion
18	2558201	2562000	deletion
20	13747801	13749200	deletion
25	975401	979600	deletion
Z	73779001	73791600	duplication
Z	74472801	74494800	duplication

## Sheet: F1
Chromosome	Start (bp)	End (bp)	Status
1	362601	371800	deletion
1	33566201	33567600	deletion
1	50665401	50675200	deletion
1	51390601	51394600	deletion
1	56172801	56175400	deletion
1	83190801	83192400	deletion
1	112079601	112081000	deletion
1	122909201	122911600	deletion
1	129676401	129678200	deletion
1	138451601	138454000	deletion
1	195126001	195132400	deletion
2	15313201	15314800	deletion
2	24572201	24579200	deletion
2	137402001	137403600	deletion
2	138440401	138442200	deletion
2	148785401	148809800	deletion
3	13199201	13200800	deletion
3	15376401	15381000	deletion
3	33010201	33011800	deletion
3	47556201	47557600	deletion
3	106444801	106446400	deletion
4	2366401	2401800	deletion
4	34062001	34067000	deletion
4	38430401	38435800	deletion
4	73593001	73594400	deletion
5	243601	282400	deletion
5	22439801	22443400	deletion
5	27489401	27494200	deletion
5	27617401	27620000	deletion
5	49586001	49588000	deletion
5	56990001	56992400	deletion
6	10917201	10919400	deletion
6	22196201	22221800	deletion
6	25353001	25360000	deletion
6	34898601	34900400	deletion
7	2652601	2654000	deletion
8	6830401	6831800	deletion
8	13614201	13616000	deletion
8	14842601	14844400	deletion
8	15133801	15140000	deletion
8	26362201	26391800	deletion
8	27584001	27587200	deletion
9	12413801	12415000	deletion
9	14867401	14875800	deletion
9	16595201	16597000	deletion
9	19273601	19274600	deletion
9	23058001	23061600	deletion
10	1896001	1913000	deletion
10	1933401	1940400	deletion
10	18897401	18899000	deletion
10	19129401	19144200	deletion
10	19848801	19852800	deletion
11	18009201	18013200	deletion
11	18895601	18904400	deletion
12	15974001	15976000	deletion
13	8425801	8427600	deletion
14	956801	958800	deletion
14	12571401	12573000	deletion
14	12823401	12836000	deletion
15	2350001	2363200	duplication
15	7845401	7865600	deletion
15	9375201	9383800	deletion
17	8729201	8734800	deletion
18	1667401	1668600	deletion
19	172401	174800	deletion
19	2892801	2945400	deletion
19	4209001	4231000	deletion
19	4264401	4282400	deletion
19	5378201	5381400	deletion
19	5980801	5982400	deletion
20	3016601	3047200	deletion
20	5410801	5412200	deletion
20	8088601	8089600	deletion
21	6141601	6158000	deletion
24	4436201	4441800	deletion
25	926001	929200	deletion
26	3577201	3580000	deletion
26	4056601	4097800	deletion
27	1413801	1422600	deletion
Z	73336201	73339400	duplication
Z	78223401	78230400	duplication
Z	78234801	78238200	duplication

## Sheet: A
Chromosome	Start (bp)	End (bp)	Status
1	126239001	126240600	deletion
1	131998601	132000400	deletion
1	136687001	136689400	deletion
5	20964401	20968000	deletion
5	59430001	59432400	deletion
9	384201	386400	duplication
11	18477601	18512400	deletion
13	1145601	1146800	deletion
13	15900201	15912600	deletion
14	2577201	2603200	deletion
15	12196001	12221600	deletion
23	173401	201400	deletion
24	4384601	4386600	deletion
Z	27173601	28567800	deletion
Z	73004001	73233000	deletion

## Sheet: D
Chromosome	Start (bp)	End (bp)	Status
2	6910201	6981600	duplication
3	12167201	12202800	duplication
3	66983401	67044400	duplication
3	96427201	96475600	duplication
4	65786601	65821800	duplication
5	43611401	43720400	duplication
5	53783601	53798400	deletion
5	57719801	57774600	deletion
8	15287401	15312200	duplication
11	1664001	1714600	deletion
15	4226801	4241800	deletion
20	5657401	5727000	deletion
20	13335201	13372200	deletion
24	5598401	5703800	deletion

## Sheet: J
Chromosome	Start (bp)	End (bp)	Status
1	14685201	14722600	deletion
1	15175201	15206400	duplication
1	38108401	38160000	duplication
1	82550001	82563400	deletion
1	107359401	107419000	duplication
1	169391801	169449200	duplication
2	14107601	14168800	duplication
2	65050201	65087800	duplication
2	76103401	76145600	duplication
3	104622401	104713400	deletion
3	110405201	110448000	duplication
4	443001	574200	deletion
4	5115401	5166600	deletion
4	9333601	9388000	deletion
4	10943801	11029200	deletion
4	13775001	13838000	duplication
4	32963001	33115400	duplication
4	33335601	33375000	duplication
4	52519401	52650800	duplication
5	598801	629600	duplication
5	24021401	24109800	duplication
6	8904401	8950600	deletion
6	31597801	31674400	deletion
7	16380401	16412000	duplication
7	21289201	21357000	duplication
7	22755001	22835600	deletion
7	34932401	34995800	deletion
8	4224601	4297000	deletion
8	4777801	4855000	deletion
8	5107001	5409600	deletion
8	6505401	6669200	deletion
8	26204801	26298000	duplication
9	2328401	2374800	deletion
9	3134601	3299800	deletion
9	3882001	3993200	deletion
9	4035801	4142000	deletion
9	15623001	15665200	duplication
9	17017601	17051800	duplication
9	21439001	21474600	duplication
13	12661401	12723400	deletion
13	13659401	13693800	deletion
13	15007601	15054000	duplication
13	17352001	17504800	deletion
14	977801	1018400	duplication
14	2187401	2270800	deletion
14	6215201	6244400	deletion
14	13394401	13505000	deletion
14	15036401	15099000	deletion
15	4364601	4443000	deletion
15	7104401	7201400	deletion
15	12086801	12119800	deletion
17	3222801	3433600	deletion
17	5862801	6007400	deletion
17	6938801	7111400	deletion
17	8570401	8622200	deletion
18	769801	792600	deletion
18	2616601	2797800	deletion
18	4581801	4632000	deletion
18	9093001	9259000	deletion
19	7184401	7285800	deletion
19	8719201	8823800	deletion
19	9170601	9254200	duplication
20	4601201	4618200	deletion
20	5415001	5535600	deletion
21	5959401	6073200	deletion
22	1161401	1235400	deletion
22	2520201	2665000	deletion
24	1932801	2142600	deletion
24	3991601	4097000	deletion
26	426801	477600	deletion
26	871801	993400	deletion
26	2340401	2491800	deletion

## Sheet: L
Chromosome	Start (bp)	End (bp)	Status
1	12390201	12424800	duplication
1	14384801	14581800	duplication
1	34729201	34774200	duplication
1	37966401	38017800	duplication
1	44337201	44379200	duplication
1	44417001	44546200	duplication
1	47570601	47623400	duplication
1	52163401	52850400	duplication
1	53671401	53755600	duplication
1	54090001	54152400	duplication
1	56813401	56873000	duplication
1	62019801	62110600	duplication
1	63217401	63320400	duplication
1	67805001	68036000	duplication
1	69441001	69851000	duplication
1	75453001	75546600	duplication
1	75726801	75856600	duplication
1	76273601	76335600	duplication
1	77034401	77301200	duplication
1	78849801	78906800	duplication
1	82838001	83050800	duplication
1	83072801	83155000	duplication
1	84226201	84253800	duplication
1	87890201	88051400	duplication
1	97793801	97934200	duplication
1	102285801	102342400	duplication
1	104406001	104517400	duplication
1	104712401	104765400	duplication
1	105288601	105327200	duplication
1	105789401	105893600	duplication
1	105925001	106076800	duplication
1	118095401	118420800	duplication
1	118497201	118591200	duplication
1	121345001	121503600	duplication
1	124274201	124350600	duplication
1	134348601	134536200	duplication
1	136693001	136745400	duplication
1	144091401	144152600	duplication
1	154196801	154271000	duplication
1	165311401	165762000	duplication
1	169660801	169728400	duplication
1	174180401	174288600	duplication
1	174371601	174406200	duplication
1	175578201	175648600	duplication
2	6461201	6639200	duplication
2	7655001	7713800	duplication
2	13088201	13643800	duplication
2	13668601	13813200	duplication
2	17673801	17795800	duplication
2	17841201	17923600	duplication
2	38060001	38097200	duplication
2	41417201	41637400	duplication
2	41846801	41917200	duplication
2	42080201	42206600	duplication
2	42751801	42875000	duplication
2	44332201	44507400	duplication
2	45404401	45808000	duplication
2	46231401	46336800	duplication
2	46763001	46875800	duplication
2	51886401	52890400	duplication
2	60408401	60452200	duplication
2	60469801	60592200	duplication
2	61366401	61579400	duplication
2	63020401	63050000	duplication
2	64551001	64633000	duplication
2	65394401	65615600	duplication
2	65657801	66068800	duplication
2	66383201	66481000	duplication
2	75737001	75793400	duplication
2	89914801	90025000	duplication
2	98742801	99253000	duplication
2	101526001	101629000	duplication
2	102800801	102847200	duplication
2	104181401	104366000	duplication
2	112613601	112705800	duplication
2	124278001	125669000	duplication
2	127182001	127236200	duplication
2	128876601	128956400	duplication
2	137818401	137888800	duplication
2	138592401	139309000	duplication
2	145319601	145372400	duplication
2	145549801	145613800	duplication
3	13300201	13718200	duplication
3	13916601	13993800	duplication
3	16001401	16069200	duplication
3	28995201	29137000	deletion
3	38785201	38964600	duplication
3	39338001	39399200	duplication
3	39564201	39626200	duplication
3	50744201	50970400	duplication
3	51127001	51162200	duplication
3	53360201	53479800	duplication
3	54484601	54607400	duplication
3	62787801	62873000	duplication
3	62899201	62997600	duplication
3	67881001	68225800	duplication
3	74821001	74964800	duplication
3	95630601	95755400	duplication
3	101396601	101412400	duplication
4	9401401	9440600	duplication
4	11502201	11553000	duplication
4	12002601	12112200	duplication
4	12532001	12748800	duplication
4	12765801	12882200	duplication
4	19323201	19480600	duplication
4	38888801	38961800	duplication
4	46327401	47228800	duplication
4	48956801	49005400	deletion
4	53300001	53350000	duplication
4	68974001	69366400	duplication
4	73188601	73351600	duplication
4	82044801	82098200	duplication
4	82269801	82349000	duplication
5	8768401	8925200	duplication
5	21030401	21095600	duplication
5	25607801	25705400	duplication
5	26481801	26565200	duplication
5	26589401	26649000	duplication
5	35148401	35218000	duplication
5	35262201	35304000	duplication
5	43932001	44002000	duplication
5	44072201	44169200	duplication
5	44416601	44538400	duplication
5	49139001	49333200	duplication
5	49394601	49549000	duplication
5	52116001	52179800	duplication
5	53210601	53298800	duplication
6	7856201	8149200	duplication
6	8174401	8301400	duplication
6	23806201	23880400	duplication
6	26227801	26528400	duplication
6	29505001	29545000	duplication
6	29865401	30322600	duplication
7	1813801	1844200	duplication
7	3750201	3966800	duplication
7	11875201	12068000	duplication
7	21209601	21258400	duplication
7	22994801	23184800	duplication
7	26653401	26886800	duplication
7	29257801	30408800	duplication
7	33063801	33385400	duplication
8	1356401	1637600	duplication
8	15394801	15427200	duplication
8	21685001	21882400	duplication
8	23279801	23407200	duplication
8	24196401	24254600	duplication
8	25164401	25244800	duplication
8	25720601	25861400	duplication
8	26692201	26764400	duplication
9	12192001	12229600	duplication
9	12343601	12375000	duplication
9	16803601	16947800	duplication
9	18681001	18719000	duplication
10	2697401	2791600	duplication
10	4761001	5056200	duplication
10	15371401	15848200	duplication
11	47201	332400	duplication
11	2455601	2515600	duplication
11	10055001	10174600	duplication
12	5055001	5286200	duplication
12	6154601	6233600	duplication
12	16467001	16758200	duplication
12	19231801	19285000	deletion
13	7288201	7549200	duplication
13	10236801	10259000	duplication
13	12892801	12973600	duplication
13	14213201	14330800	duplication
14	8705401	8782800	duplication
14	8984601	9044000	duplication
14	9933001	9981200	duplication
14	11875001	11944200	duplication
15	58601	143000	duplication
15	972001	1061400	duplication
15	2567401	2602200	duplication
15	4853201	4952400	duplication
15	11665401	11746200	duplication
17	4495001	4565000	duplication
18	66201	176200	duplication
18	5044401	5557400	duplication
18	5811201	5878600	duplication
18	6967601	7017400	duplication
19	8996001	9132200	duplication
20	6783201	6812600	duplication
20	8713401	8789800	duplication
20	11092201	11192000	duplication
20	13804401	14018000	duplication
21	1438201	1616000	duplication
24	5314601	5371800	deletion
26	3397201	3450400	deletion
Z	77687201	77774200	duplication

## Sheet: M
Chromosome	Start (bp)	End (bp)	Status
1	51063801	51082200	deletion
1	61026401	61031200	deletion
1	132438001	132441200	deletion
1	167756801	167762000	deletion
2	23842401	23846000	deletion
4	1173401	1226400	deletion
5	16825801	16831800	deletion
6	17149601	17157200	deletion
6	22810401	22841000	deletion
7	4525401	4529800	duplication
8	14675601	14679600	deletion
10	18767201	18781000	deletion
13	1286001	1490400	deletion
17	6058401	6093400	deletion
17	6788001	6826600	deletion
21	3846401	3976400	deletion
25	938801	941800	deletion
26	271401	329800	deletion

## Sheet: X
Chromosome	Start (bp)	End (bp)	Status
1	20279801	20310600	duplication
4	33168801	33230400	duplication
7	6663201	6709200	deletion
14	4483001	4513000	deletion
19	252401	341400	deletion

## Sheet: Shared
Chromosome	Start (bp)	End (bp)	Status
1	1581201	1637800	deletion
1	1858401	1868200	deletion
1	1949401	1967200	deletion
1	2736801	2740000	deletion
1	2740001	2759800	duplication
1	47244801	47282200	deletion
1	75142201	75155400	deletion
1	75871201	75948600	deletion
1	82568401	82570600	deletion
1	86744801	86809400	deletion
1	111682601	111755800	deletion
1	113303601	113429000	deletion
1	120795401	121211200	duplication
1	122107001	122202800	deletion
1	122401401	122552600	duplication
1	123711001	124251400	duplication
1	143255801	143556600	duplication
1	179798601	181835200	duplication
1	193491601	193671000	deletion
2	147401	452200	deletion
2	15750801	16679400	duplication
2	31144601	31248200	deletion
2	49522801	51259600	duplication
2	59541401	59630400	deletion
2	99398001	99953400	duplication
2	128479801	128530600	deletion
2	128764201	128842400	deletion
2	148513801	148777600	deletion
3	40426601	42162600	duplication
3	63023601	63048000	deletion
3	101390801	101396600	deletion
3	104078601	104278200	deletion
4	11066001	11117600	deletion
4	73487801	73572200	deletion
4	89636001	89680800	deletion
5	68601	223800	deletion
5	342401	523400	deletion
6	5540401	5555200	deletion
6	19481401	19562400	deletion
6	21636201	21978800	deletion
7	21546601	22156000	deletion
8	8038001	8052200	deletion
9	14342201	14488800	deletion
9	15260601	15464400	deletion
10	12201	67800	duplication
10	2025801	2261600	deletion
10	2491001	2558800	deletion
11	737801	758800	duplication
11	16815801	16876200	deletion
11	17019201	17284000	deletion
11	17357601	17457200	deletion
12	4001	55000	deletion
12	1012401	1122800	deletion
12	11399001	11588000	deletion
13	295201	546600	deletion
13	7833401	7981200	deletion
13	8125401	8172400	deletion
13	9397601	9549600	deletion
13	9565001	9786200	deletion
14	4071201	4259800	deletion
14	8271201	8300400	deletion
14	12947601	13188800	deletion
14	14276001	14309400	duplication
15	6770601	6944000	deletion
15	9967001	10137600	deletion
15	11026601	11289400	deletion
18	9751201	10272000	deletion
19	2748201	2861400	deletion
20	10061601	10281000	deletion
22	2763001	3011400	deletion
23	1189401	1313800	deletion
23	1764201	2226400	deletion
24	4498201	4607400	deletion
25	833001	882400	deletion
25	1178601	1384200	deletion
26	1070801	1360600	deletion
27	1038001	1050200	duplication
27	3529801	4481000	deletion
27	4618201	5104200	deletion
28	31801	94600	deletion
28	808001	1514800	deletion
28	2473001	3437400	deletion
28	3578201	3841400	deletion
W	9001	1248200	deletion
Z	1601	5286000	deletion
Z	7268801	25457800	deletion
Z	34200201	34266400	deletion
Z	74980601	75241000	duplication
Z	75257801	76115800	duplication
Z	77144801	77617200	duplication
