# Supplementary material for: Genome-wide characterization of copy number variations in the host genome in genetic resistance to Marek’s disease using next generation sequencing
Source: BMC Genet. 2020 Jul 16;21:77. doi: 10.1186/s12863-020-00884-w (PMC7364486; doi:10.1186/s12863-020-00884-w)
Supplement: Supplementary file 7 — Additional file 7: Table S6. Lists of disease-related genes in line 63 and line 72, respectively. [file 12863_2020_884_MOESM7_ESM.xlsx]

## Sheet: 63
CNVR ID	Chr	Start	End	Harbored genes
1	1	663801	667000	SMO
2	1	20063401	20066200	CHCHD3
3	1	76657201	76659400	MLF2
4	1	78659801	78663000	NAA50
5	1	105461001	105464600	RUNX1
6	1	122807401	122811400	TMSB4X
7	1	175314201	175318600	CDX2
8	1	175314201	175318600	FLT3
9	1	177630001	177636400	FGF9
10	2	2539001	2544200	WNT3A
11	2	13065401	13066800	PARD3
12	2	22964201	22966000	CDK6
13	2	61147601	61150600	JARID2
14	2	65203001	65212200	NRN1
15	3	17939001	17940200	HLX
16	3	106951201	106955600	GATA4
17	4	4523401	4529200	ZIC3
18	4	44733401	44740600	FGF5
19	4	44733401	44740600	PRDM8
20	5	13705801	13710200	BRSK2
21	5	21605001	21607600	PRDM11
22	5	55675001	55684400	OTX2
23	6	22251801	22261000	FGF8
24	6	22251801	22261000	NPM3
25	6	31012601	31018800	HMX2
26	6	31012601	31018800	HMX3
27	6	34856801	34861000	ALDH18A1
28	8	6729601	6735800	ASTN1
29	9	2935601	2946000	CCDC61
30	9	2935601	2946000	IMP4
31	9	17414201	17417200	TBL1XR1
32	10	1919401	1928000	CPLX3
33	10	1919401	1928000	CSK
34	10	12717801	12723200	NTRK3
35	10	16320401	16322800	IGF1R
36	12	11263401	11264800	CCDC51
37	13	14932801	14944200	PITX1
38	17	5652401	5656200	ASB6
39	22	3018001	3022600	TGFA
40	26	4296801	4307600	PACSIN1
41	26	4296801	4307600	SPDEF

## Sheet: 72
CNVR ID	Chr	Start	End	Harbored genes
1	1	1012801	1014600	GDI2
2	1	117904001	117905200	PTCHD1
3	1	194054601	194055800	MAP6
4	1	194826601	194835200	C2CD3
5	1	194826601	194835200	UCP3
6	2	8084601	8091000	SHH
7	2	33644001	33646000	JAZF1
8	2	90779801	90784800	ZNF516
9	2	128440601	128441800	YWHAZ
10	3	10451601	10455400	MEIS1
11	4	4026001	4027600	HPRT1
12	4	38999001	39000200	IRF2
13	4	82407001	82409800	MXD4
14	5	37496201	37503200	FOS
15	7	11320001	11321400	BMPR-II
16	7	16219001	16221000	CHN1
17	9	2192601	2194000	CLDN15
18	11	1396801	1399200	AGRP
19	11	6180401	6183600	ZNF423
20	11	10595801	10598800	WTIP
21	11	17996401	18002800	CBFA2T3
22	12	12705801	12708600	PTPRG
23	13	14572401	14576600	IL9
24	17	9727201	9731400	MAPKAP1
25	17	9727201	9731400	PBX3
26	18	2558201	2562000	COX10
27	20	13747801	13749200	ADNP
28	20	13747801	13749200	DPM1
