# Supplementary material for: Genome-wide characterization of copy number variations in the host genome in genetic resistance to Marek’s disease using next generation sequencing
Source: BMC Genet. 2020 Jul 16;21:77. doi: 10.1186/s12863-020-00884-w (PMC7364486; doi:10.1186/s12863-020-00884-w)
Supplement: Supplementary file 8 — Additional file 8: Table S7. The detailed information of CNVRs identified in this study and previous studies. [file 12863_2020_884_MOESM8_ESM.xlsx]

## Sheet: This study
Chromosome	Start (bp)	End (bp)	Length (bp)
1	362601	371800	9200
1	663801	667000	3200
1	1012801	1014600	1800
1	1581201	1637800	56600
1	1858401	1868200	9800
1	1949401	1967200	17800
1	2736801	2740000	3200
1	2740001	2759800	19800
1	2859601	2860800	1200
1	12390201	12424800	34600
1	14384801	14581800	197000
1	14685201	14722600	37400
1	15175201	15206400	31200
1	20063401	20066200	2800
1	20279801	20310600	30800
1	33566201	33567600	1400
1	34729201	34774200	45000
1	37966401	38017800	51400
1	38108401	38160000	51600
1	44337201	44379200	42000
1	44417001	44546200	129200
1	47244801	47282200	37400
1	47570601	47623400	52800
1	50665401	50675200	9800
1	51063801	51082200	18400
1	51390601	51394600	4000
1	52163401	52850400	687000
1	53671401	53755600	84200
1	54090001	54152400	62400
1	54897401	54902600	5200
1	56172801	56175400	2600
1	56813401	56873000	59600
1	61026401	61031200	4800
1	62019801	62110600	90800
1	63217401	63320400	103000
1	65677401	65681200	3800
1	67805001	68036000	231000
1	69441001	69851000	410000
1	75142201	75155400	13200
1	75453001	75546600	93600
1	75726801	75856600	129800
1	75871201	75948600	77400
1	75948601	75950600	2000
1	76273601	76335600	62000
1	76657201	76659400	2200
1	77034401	77301200	266800
1	78659801	78663000	3200
1	78849801	78906800	57000
1	81870601	81873400	2800
1	82550001	82563400	13400
1	82568401	82570600	2200
1	82838001	83050800	212800
1	83072801	83155000	82200
1	83190801	83192400	1600
1	84226201	84253800	27600
1	86744801	86809400	64600
1	87890201	88051400	161200
1	97793801	97934200	140400
1	102285801	102342400	56600
1	104406001	104517400	111400
1	104712401	104765400	53000
1	105288601	105327200	38600
1	105461001	105464600	3600
1	105789401	105893600	104200
1	105925001	106076800	151800
1	107359401	107419000	59600
1	110980601	110982000	1400
1	111682601	111755800	73200
1	112079601	112081000	1400
1	113303601	113429000	125400
1	117904001	117905200	1200
1	118095401	118420800	325400
1	118497201	118591200	94000
1	120795401	121211200	415800
1	121345001	121503600	158600
1	122107001	122202800	95800
1	122401401	122552600	151200
1	122807401	122811400	4000
1	122909201	122911600	2400
1	123711001	124251400	540400
1	124274201	124350600	76400
1	126239001	126240600	1600
1	129549601	129551600	2000
1	129676401	129678200	1800
1	131998601	132000400	1800
1	132438001	132441200	3200
1	134348601	134536200	187600
1	136687001	136689400	2400
1	136693001	136745400	52400
1	138451601	138454000	2400
1	143255801	143556600	300800
1	144091401	144152600	61200
1	154196801	154271000	74200
1	165311401	165762000	450600
1	167756801	167762000	5200
1	169391801	169449200	57400
1	169660801	169728400	67600
1	174180401	174288600	108200
1	174371601	174406200	34600
1	175314201	175318600	4400
1	175578201	175648600	70400
1	177630001	177636400	6400
1	179798601	181835200	2036600
1	182068001	182147800	79800
1	191748401	191751200	2800
1	193391801	193394200	2400
1	193491601	193671000	179400
1	194054601	194055800	1200
1	194826601	194835200	8600
1	195126001	195132400	6400
2	1	15000	15000
2	147401	452200	304800
2	2539001	2544200	5200
2	6461201	6639200	178000
2	6910201	6981600	71400
2	7655001	7713800	58800
2	8084601	8091000	6400
2	13065401	13066800	1400
2	13088201	13643800	555600
2	13668601	13813200	144600
2	14107601	14168800	61200
2	15313201	15314800	1600
2	15750801	16679400	928600
2	17673801	17795800	122000
2	17841201	17923600	82400
2	22964201	22966000	1800
2	23842401	23846000	3600
2	24572201	24579200	7000
2	31144601	31248200	103600
2	33644001	33646000	2000
2	37709601	37712600	3000
2	38060001	38097200	37200
2	41417201	41637400	220200
2	41846801	41917200	70400
2	42080201	42206600	126400
2	42751801	42875000	123200
2	44332201	44507400	175200
2	45404401	45808000	403600
2	46231401	46336800	105400
2	46763001	46875800	112800
2	49522801	51259600	1736800
2	51886401	52890400	1004000
2	59541401	59630400	89000
2	60408401	60452200	43800
2	60469801	60592200	122400
2	61147601	61150600	3000
2	61366401	61579400	213000
2	63020401	63050000	29600
2	64551001	64633000	82000
2	65050201	65087800	37600
2	65203001	65212200	9200
2	65394401	65615600	221200
2	65657801	66068800	411000
2	66383201	66481000	97800
2	75737001	75793400	56400
2	76103401	76145600	42200
2	89914801	90025000	110200
2	90779801	90784800	5000
2	98742801	99253000	510200
2	99398001	99953400	555400
2	101526001	101629000	103000
2	102800801	102847200	46400
2	104181401	104366000	184600
2	110980801	110982200	1400
2	112613601	112705800	92200
2	124278001	125669000	1391000
2	127182001	127236200	54200
2	128440601	128441800	1200
2	128479801	128530600	50800
2	128764201	128842400	78200
2	128876601	128956400	79800
2	135766201	135769000	2800
2	137402001	137403600	1600
2	137818401	137888800	70400
2	138440401	138442200	1800
2	138592401	139309000	716600
2	145319601	145372400	52800
2	145549801	145613800	64000
2	147143201	147148800	5600
2	148476001	148482000	6000
2	148513801	148777600	263800
2	148785401	148809800	24400
3	2746801	2748600	1800
3	10451601	10455400	3800
3	12167201	12202800	35600
3	13199201	13200800	1600
3	13300201	13718200	418000
3	13916601	13993800	77200
3	15376401	15381000	4600
3	16001401	16069200	67800
3	17939001	17940200	1200
3	28995201	29137000	141800
3	33010201	33011800	1600
3	38035801	38039000	3200
3	38785201	38964600	179400
3	39338001	39399200	61200
3	39564201	39626200	62000
3	40426601	42162600	1736000
3	47556201	47557600	1400
3	50744201	50970400	226200
3	51127001	51162200	35200
3	53360201	53479800	119600
3	54484601	54607400	122800
3	62787801	62873000	85200
3	62899201	62997600	98400
3	63023601	63048000	24400
3	66938601	66944800	6200
3	66983401	67044400	61000
3	67881001	68225800	344800
3	74821001	74964800	143800
3	95630601	95755400	124800
3	96427201	96475600	48400
3	101390801	101396600	5800
3	101396601	101412400	15800
3	104078601	104278200	199600
3	104622401	104713400	91000
3	105278801	105283000	4200
3	106444801	106446400	1600
3	106951201	106955600	4400
3	110405201	110448000	42800
4	443001	574200	131200
4	1173401	1226400	53000
4	2366401	2401800	35400
4	4026001	4027600	1600
4	4523401	4529200	5800
4	5115401	5166600	51200
4	9333601	9388000	54400
4	9401401	9440600	39200
4	10943801	11029200	85400
4	11066001	11117600	51600
4	11502201	11553000	50800
4	12002601	12112200	109600
4	12532001	12748800	216800
4	12765801	12882200	116400
4	13775001	13838000	63000
4	19323201	19480600	157400
4	32963001	33115400	152400
4	33168801	33230400	61600
4	33335601	33375000	39400
4	34062001	34067000	5000
4	38430401	38435800	5400
4	38888801	38961800	73000
4	38999001	39000200	1200
4	44733401	44740600	7200
4	46327401	47228800	901400
4	48956801	49005400	48600
4	49360801	49362200	1400
4	52519401	52650800	131400
4	53300001	53350000	50000
4	65786601	65821800	35200
4	68974001	69366400	392400
4	73188601	73351600	163000
4	73487801	73572200	84400
4	73593001	73594400	1400
4	82044801	82098200	53400
4	82269801	82349000	79200
4	82407001	82409800	2800
4	89636001	89680800	44800
5	68601	223800	155200
5	243601	282400	38800
5	342401	523400	181000
5	598801	629600	30800
5	8768401	8925200	156800
5	13705801	13710200	4400
5	16825801	16831800	6000
5	20964401	20968000	3600
5	21030401	21095600	65200
5	21605001	21607600	2600
5	22439801	22443400	3600
5	24021401	24109800	88400
5	25607801	25705400	97600
5	26481801	26565200	83400
5	26589401	26649000	59600
5	27489401	27494200	4800
5	27617401	27620000	2600
5	35148401	35218000	69600
5	35262201	35304000	41800
5	37496201	37503200	7000
5	43611401	43720400	109000
5	43932001	44002000	70000
5	44072201	44169200	97000
5	44416601	44538400	121800
5	49139001	49333200	194200
5	49394601	49549000	154400
5	49586001	49588000	2000
5	52116001	52179800	63800
5	53210601	53298800	88200
5	53682801	53686000	3200
5	53783601	53798400	14800
5	55675001	55684400	9400
5	56319801	56324600	4800
5	56990001	56992400	2400
5	57719801	57774600	54800
5	59430001	59432400	2400
6	5540401	5555200	14800
6	7856201	8149200	293000
6	8174401	8301400	127000
6	8904401	8950600	46200
6	10917201	10919400	2200
6	17149601	17157200	7600
6	19481401	19562400	81000
6	21636201	21978800	342600
6	22196201	22221800	25600
6	22251801	22261000	9200
6	22810401	22841000	30600
6	23806201	23880400	74200
6	25353001	25360000	7000
6	26227801	26528400	300600
6	29505001	29545000	40000
6	29865401	30322600	457200
6	31012601	31018800	6200
6	31597801	31674400	76600
6	34856801	34861000	4200
6	34898601	34900400	1800
7	1813801	1844200	30400
7	2652601	2654000	1400
7	3750201	3966800	216600
7	4525401	4529800	4400
7	6663201	6709200	46000
7	11320001	11321400	1400
7	11875201	12068000	192800
7	16219001	16221000	2000
7	16380401	16412000	31600
7	21209601	21258400	48800
7	21289201	21357000	67800
7	21546601	22156000	609400
7	22755001	22835600	80600
7	22994801	23184800	190000
7	26653401	26886800	233400
7	29257801	30408800	1151000
7	33063801	33385400	321600
7	34932401	34995800	63400
8	1356401	1637600	281200
8	4224601	4297000	72400
8	4777801	4855000	77200
8	5107001	5409600	302600
8	6505401	6669200	163800
8	6729601	6735800	6200
8	6830401	6831800	1400
8	8038001	8052200	14200
8	13614201	13616000	1800
8	14675601	14679600	4000
8	14842601	14844400	1800
8	15133801	15140000	6200
8	15287401	15312200	24800
8	15394801	15427200	32400
8	21685001	21882400	197400
8	23279801	23407200	127400
8	24196401	24254600	58200
8	25164401	25244800	80400
8	25720601	25861400	140800
8	26204801	26298000	93200
8	26362201	26391800	29600
8	26692201	26764400	72200
8	27584001	27587200	3200
9	384201	386400	2200
9	2192601	2194000	1400
9	2328401	2374800	46400
9	2935601	2946000	10400
9	3134601	3299800	165200
9	3882001	3993200	111200
9	4035801	4142000	106200
9	12192001	12229600	37600
9	12343601	12375000	31400
9	12413801	12415000	1200
9	14342201	14488800	146600
9	14774401	14780000	5600
9	14867401	14875800	8400
9	15260601	15464400	203800
9	15623001	15665200	42200
9	16595201	16597000	1800
9	16803601	16947800	144200
9	17017601	17051800	34200
9	17414201	17417200	3000
9	18681001	18719000	38000
9	19273601	19274600	1000
9	21439001	21474600	35600
9	23058001	23061600	3600
10	12201	67800	55600
10	1896001	1913000	17000
10	1919401	1928000	8600
10	1933401	1940400	7000
10	2025801	2261600	235800
10	2491001	2558800	67800
10	2697401	2791600	94200
10	4761001	5056200	295200
10	12717801	12723200	5400
10	15371401	15848200	476800
10	16320401	16322800	2400
10	18767201	18781000	13800
10	18897401	18899000	1600
10	19129401	19144200	14800
10	19848801	19852800	4000
11	47201	332400	285200
11	737801	758800	21000
11	1396801	1399200	2400
11	1664001	1714600	50600
11	2455601	2515600	60000
11	6180401	6183600	3200
11	10055001	10174600	119600
11	10595801	10598800	3000
11	16815801	16876200	60400
11	17019201	17284000	264800
11	17357601	17457200	99600
11	17996401	18002800	6400
11	18009201	18013200	4000
11	18477601	18512400	34800
11	18895601	18904400	8800
12	4001	55000	51000
12	1012401	1122800	110400
12	5055001	5286200	231200
12	6154601	6233600	79000
12	11263401	11264800	1400
12	11399001	11588000	189000
12	12705801	12708600	2800
12	15974001	15976000	2000
12	16467001	16758200	291200
12	19231801	19285000	53200
13	295201	546600	251400
13	1145601	1146800	1200
13	1286001	1490400	204400
13	7288201	7549200	261000
13	7833401	7981200	147800
13	8125401	8172400	47000
13	8425801	8427600	1800
13	9397601	9549600	152000
13	9565001	9786200	221200
13	10236801	10259000	22200
13	12661401	12723400	62000
13	12892801	12973600	80800
13	13659401	13693800	34400
13	14213201	14330800	117600
13	14572401	14576600	4200
13	14932801	14944200	11400
13	15007601	15054000	46400
13	15900201	15912600	12400
13	17352001	17504800	152800
14	956801	958800	2000
14	977801	1018400	40600
14	2187401	2270800	83400
14	2577201	2603200	26000
14	4071201	4259800	188600
14	4483001	4513000	30000
14	6215201	6244400	29200
14	7025601	7026800	1200
14	8271201	8300400	29200
14	8705401	8782800	77400
14	8984601	9044000	59400
14	9933001	9981200	48200
14	11875001	11944200	69200
14	12571401	12573000	1600
14	12823401	12836000	12600
14	12947601	13188800	241200
14	13394401	13505000	110600
14	14276001	14309400	33400
14	15036401	15099000	62600
15	58601	143000	84400
15	496801	498000	1200
15	972001	1061400	89400
15	2350001	2363200	13200
15	2567401	2602200	34800
15	4226801	4241800	15000
15	4364601	4443000	78400
15	4853201	4952400	99200
15	6770601	6944000	173400
15	7104401	7201400	97000
15	7845401	7865600	20200
15	9338801	9340400	1600
15	9375201	9383800	8600
15	9967001	10137600	170600
15	11026601	11289400	262800
15	11665401	11746200	80800
15	12086801	12119800	33000
15	12196001	12221600	25600
15	12621201	12624800	3600
16	364801	375000	10200
17	3222801	3433600	210800
17	4303201	4308200	5000
17	4495001	4565000	70000
17	5652401	5656200	3800
17	5862801	6007400	144600
17	6058401	6093400	35000
17	6583601	6591200	7600
17	6788001	6826600	38600
17	6938801	7111400	172600
17	8570401	8622200	51800
17	8729201	8734800	5600
17	9727201	9731400	4200
18	66201	176200	110000
18	769801	792600	22800
18	1667401	1668600	1200
18	2558201	2562000	3800
18	2616601	2797800	181200
18	4581801	4632000	50200
18	5044401	5557400	513000
18	5811201	5878600	67400
18	6967601	7017400	49800
18	9093001	9259000	166000
18	9751201	10272000	520800
19	172401	174800	2400
19	252401	341400	89000
19	2008001	2011000	3000
19	2748201	2861400	113200
19	2892801	2945400	52600
19	4209001	4231000	22000
19	4264401	4282400	18000
19	5378201	5381400	3200
19	5980801	5982400	1600
19	7184401	7285800	101400
19	8719201	8823800	104600
19	8996001	9132200	136200
19	9170601	9254200	83600
19	9498401	9499800	1400
20	2317601	2325600	8000
20	3016601	3047200	30600
20	4601201	4618200	17000
20	5410801	5412200	1400
20	5415001	5535600	120600
20	5657401	5727000	69600
20	6783201	6812600	29400
20	8088601	8089600	1000
20	8713401	8789800	76400
20	10061601	10281000	219400
20	11092201	11192000	99800
20	13335201	13372200	37000
20	13747801	13749200	1400
20	13804401	14018000	213600
21	1438201	1616000	177800
21	3846401	3976400	130000
21	5959401	6073200	113800
21	6141601	6158000	16400
22	1161401	1235400	74000
22	2520201	2665000	144800
22	2763001	3011400	248400
22	3018001	3022600	4600
23	173401	201400	28000
23	1189401	1313800	124400
23	1764201	2226400	462200
23	4030001	4034200	4200
24	1932801	2142600	209800
24	3991601	4097000	105400
24	4384601	4386600	2000
24	4436201	4441800	5600
24	4498201	4607400	109200
24	5314601	5371800	57200
24	5598401	5703800	105400
25	833001	882400	49400
25	926001	929200	3200
25	938801	941800	3000
25	975401	979600	4200
25	1005801	1010400	4600
25	1178601	1384200	205600
26	271401	329800	58400
26	426801	477600	50800
26	871801	993400	121600
26	1070801	1360600	289800
26	2340401	2491800	151400
26	3397201	3450400	53200
26	3577201	3580000	2800
26	4056601	4097800	41200
26	4296801	4307600	10800
26	4746801	4750000	3200
27	1038001	1050200	12200
27	1413801	1422600	8800
27	3529801	4481000	951200
27	4618201	5104200	486000
28	31801	94600	62800
28	808001	1514800	706800
28	2473001	3437400	964400
28	3578201	3841400	263200
W	9001	1248200	1239200
Z	1601	5286000	5284400
Z	7268801	25457800	18189000
Z	27173601	28567800	1394200
Z	34200201	34266400	66200
Z	73004001	73233000	229000
Z	73336201	73339400	3200
Z	73779001	73791600	12600
Z	74472801	74494800	22000
Z	74980601	75241000	260400
Z	75257801	76115800	858000
Z	77144801	77617200	472400
Z	77687201	77774200	87000
Z	78223401	78230400	7000
Z	78234801	78238200	3400

## Sheet: Griffin et al., 2008
Chromosome	Start (bp)	End (bp)	Length (bp)
1	86445000	86475000	30000
1	104475000	104505000	30000
1	140595000	140625000	30000
1	144225000	144255000	30000
1	165885000	165975000	90000
1	197715000	197745000	30000
2	25725000	25785000	60000
2	49185000	49215000	30000
2	53925000	54225000	300000
3	113550000	113646334	96334
4	88935000	89025000	90000
6	4695000	4785000	90000
6	11475000	11505000	30000
7	23625000	23925000	300000
10	30000	150000	120000
13	510000	570000	60000
13	18885000	18903772	18772
16	15000	426425	411425
27	30000	930000	900000
27	165000	255000	90000

## Sheet: Skinner et al., 2009
Chromosome	Start (bp)	End (bp)	Length (bp)
1	140580435	140655038	74603
3	107012500	108262500	1250000
3	113237500	113651334	413834
3	113605240	113652668	47428
4	88710224	89072982	362758
6	37387597	37400184	12587
7	352	5048	4696
7	38350336	38380092	29756
8	102	35016	34914
10	252	27706	27454
10	22517883	22537510	19627
11	202	15241	15039
11	12500	62500	50000
11	2675046	3190227	515181
12	12500	62500	50000

## Sheet: Wang et al., 2010
Chromosome	Start (bp)	End (bp)	Length (bp)
1	3930275	3990343	60068
1	4015022	4062676	47654
1	22570213	22587802	17589
1	24045240	24092578	47338
1	44980061	45060460	80399
1	48005486	48040417	34931
1	58077907	58220289	142382
1	59885173	59917866	32693
1	60485065	60517526	32461
1	64280187	64310165	29978
1	69412827	69480233	67406
1	139455477	139535065	79588
1	140577735	140655038	77303
1	152515110	152540023	24913
1	165880299	165992646	112347
1	177747918	177770413	22495
1	197700204	197740160	39956
2	835192	877649	42457
2	16847598	16867798	20200
2	21322605	21340316	17711
2	25695439	25802896	107457
2	37125152	37152773	27621
2	40647961	40687894	39933
2	48765034	48782517	17483
2	54120143	54135353	15210
2	68710479	68722629	12150
2	73252627	73282580	29953
2	75180234	75192719	12485
2	76015335	76032639	17304
2	92210486	92237929	27443
2	95665092	95675389	10297
2	97295434	97340273	44839
2	111757562	111800150	42588
2	134727846	134830176	102330
2	154562776	154862605	299829
3	4120016	4350481	230465
3	14745476	14817617	72141
3	34102642	34112982	10340
3	49362715	49375441	12726
3	113612615	113652668	40053
4	31772972	31835094	62122
4	62172811	62185175	12364
4	62337924	62377730	39806
4	88897639	89072982	175343
4	89602897	89645116	42219
5	252	555310	555058
5	6247968	6362660	114692
5	10435397	10455026	19629
5	16750324	17390292	639968
5	17937796	18260061	322265
5	22120222	22212778	92556
5	40095344	40667972	572628
6	7367818	7397662	29844
6	12150334	12235316	84982
6	13967981	14032670	64689
7	23627671	24277630	649959
7	34020141	34050257	30116
8	90173	700216	610043
8	5237866	6165195	927329
8	17217764	17232814	15050
8	26937651	26950293	12642
10	252	57721	57469
10	125113	157964	32851
10	3685104	3715105	30001
10	15360091	15490500	130409
11	2670295	2685192	14897
12	15208	92525	77317
12	2135326	3567580	1432254
12	9062975	9615096	552121
13	745149	772542	27393
13	2722503	2782811	60308
14	11032783	11057586	24803
15	2637840	2837752	199912
15	5180089	5210423	30334
16	200114	212934	12820
16	217747	247972	30225
16	270019	432851	162832
17	567532	625422	57890
17	567532	625422	57890
18	3735368	4835363	1099995
18	3877618	4822958	945340
18	8667850	8695054	27204
20	3512580	3812569	299989
20	4145288	4167847	22559
22	3002	15386	12384
22	3830419	3935246	104827
23	5280176	6040174	759998
24	5805338	5820061	14723
25	52	2030116	2030064
26	4892916	4905221	12305
27	162948	282991	120043
E64	402	45047	44645
Z	9965426	10157627	192201
Z	28602538	28615039	12501
Z	71975037	72117851	142814
Z	73495364	73525328	29964

## Sheet: Volker et al., 2010
Chromosome	Start (bp)	End (bp)	Length (bp)
1	26847993	26917645	69652
1	169725133	169752564	27431
2	177514	487500	309986
3	31462500	31637500	175000
5	12500	62500	50000
5	300133	395182	95049
6	23650363	23970419	320056
7	23630409	24037500	407091
7	38335030	38380092	45062
8	102	22657	22555
8	21037500	21512500	475000
9	12720374	12770046	49672
9	16962500	17137500	175000
10	3912500	3937500	25000
11	2675046	3190227	515181
12	15208	42826	27618
13	18780447	18907544	127097
15	917544	937693	20149
16	12500	432851	420351
17	10137709	10170150	32441
18	9565043	9857515	292472
20	9712500	10662500	950000
23	1077949	1307784	229835
23	5500034	5887500	387466
28	2900219	2945357	45138

## Sheet: Wang et al., 2012
Chromosome	Start (bp)	End (bp)	Length (bp)
1	4014795	4061865	47070
1	22571053	22584919	13866
1	25077604	25091911	14307
1	26057817	26075687	17870
1	33702418	33719800	17382
1	40487566	40498857	11291
1	44984123	45064556	80433
1	46766772	46794116	27344
1	48010310	48038759	28449
1	60484102	60513199	29097
1	72295673	72304199	8526
1	118031006	118046404	15398
1	120916273	120952459	36186
1	150824463	150844234	19771
1	150992176	151013594	21418
1	152966119	152997967	31848
1	154363591	154376697	13106
1	154770643	154783712	13069
1	156585268	156595314	10046
1	157649247	157664079	14832
1	158096911	158114785	17874
1	162148200	162173364	25164
1	165883954	165981982	98028
1	166754110	166767446	13336
1	167926654	167956574	29920
1	184868613	184885052	16439
1	185168968	185178626	9658
1	190083968	190096677	12709
1	199667703	199679142	11439
2	7199478	7211269	11791
2	11851288	11862463	11175
2	12385227	12407681	22454
2	36499780	36511022	11242
2	53827173	53844952	17779
2	54106773	54135513	28740
2	56108191	56123381	15190
2	56531888	56543505	11617
2	73252349	73272906	20557
2	75571707	75583364	11657
2	86319269	86335948	16679
2	94629618	94647873	18255
2	95093211	95101509	8298
2	97312205	97338589	26384
2	98658797	98673755	14958
2	116280568	116288616	8048
2	119605550	119644750	39200
2	130453299	130475471	22172
3	1261518	1275064	13546
3	25645667	25657218	11551
3	32683806	32691913	8107
3	48871268	48879767	8499
3	59173652	59182043	8391
3	64657970	64670116	12146
3	71492508	71502740	10232
3	75680981	75696988	16007
3	80910354	80921393	11039
3	95757813	95770256	12443
3	107796818	107811746	14928
4	9736914	9744893	7979
4	19183231	19196600	13369
4	24664811	24678131	13320
4	31763877	31790396	26519
4	31794489	31836133	41644
4	59356920	59370985	14065
4	65809599	65819242	9643
4	69824909	69834723	9814
4	71632288	71642404	10116
4	84249839	84268091	18252
4	89602032	89648936	46904
5	3104188	3113762	9574
5	6166720	6178323	11603
5	9533225	9539420	6195
5	13716372	13724544	8172
5	18304486	18329454	24968
5	59312532	59402685	90153
6	4800970	4811617	10647
6	6654432	6662923	8491
6	11476973	11515121	38148
6	14512288	14535722	23434
6	25483837	25499602	15765
6	35660970	35676802	15832
7	3282642	3295861	13219
7	4536558	4567957	31399
7	11976441	11984670	8229
7	16358599	16366353	7754
7	17397867	17410628	12761
7	36347943	36360147	12204
8	26935858	26947424	11566
8	27562722	27576973	14251
9	4170982	4183260	12278
9	4954258	4991647	37389
9	5765897	5780931	15034
9	6728154	6747179	19025
9	19750362	19757329	6967
9	21110292	21120882	10590
9	21948228	21960037	11809
10	53895	62308	8413
10	125155	154978	29823
10	779394	785959	6565
10	13171845	13194789	22944
11	2674301	2687093	12792
11	10598864	10608346	9482
11	14897605	14917558	19953
12	1110289	1138586	28297
12	19141500	19157762	16262
13	744200	776143	31943
13	3189249	3197191	7942
13	3970499	3989934	19435
13	6755602	6769896	14294
13	6888448	6907909	19461
13	12115000	12129435	14435
13	15750417	15776212	25795
13	18371723	18380405	8682
14	14600145	14614845	14700
15	1085436	1098527	13091
15	9636288	9645233	8945
16	195332	214765	19433
16	223174	342967	119793
17	1286050	1312499	26449
17	11070879	11180038	109159
18	1812187	1861324	49137
19	9845237	9935059	89822
21	6922794	6934412	11618
23	5943950	5959715	15765
24	1155383	1166916	11533
25	1144192	1166818	22626
25	1910479	1921773	11294
27	112579	124334	11755
27	182014	831132	649118
27	1964561	1976397	11836

## Sheet: Crooijmans et al., 2013
Chromosome	Start (bp)	End (bp)	Length (bp)
1	397234	432432	35198
1	824439	877364	52925
1	1507676	1534893	27217
1	1730111	1791104	60993
1	1852157	1858355	6198
1	2618875	2681697	62822
1	3994699	4074611	79912
1	5065784	5075462	9678
1	5858583	5885644	27061
1	6214725	6258232	43507
1	6680202	6718970	38768
1	6797992	6825308	27316
1	7454886	7477516	22630
1	7956333	7981471	25138
1	8542172	8551174	9002
1	9836663	10016939	180276
1	10532562	10566484	33922
1	11668465	11685330	16865
1	12271138	12336452	65314
1	12844003	12853333	9330
1	15396930	15426043	29113
1	16173482	16193878	20396
1	16221015	16230908	9893
1	17055799	17084877	29078
1	18720695	19095676	374981
1	20944517	20962144	17627
1	21400102	21409268	9166
1	22359434	22370020	10586
1	22544145	22577912	33767
1	22613443	22634407	20964
1	22672663	22708452	35789
1	23023638	23038954	15316
1	24547900	24577792	29892
1	26054036	26075687	21651
1	26273875	26307139	33264
1	26354890	26380667	25777
1	28600861	28624955	24094
1	29885959	29905228	19269
1	31831000	31856501	25501
1	32521647	32553356	31709
1	32996891	33012027	15136
1	34218721	34231433	12712
1	34436585	34444706	8121
1	34631739	34653852	22113
1	35823682	35858930	35248
1	36206939	36235482	28543
1	36382724	36401696	18972
1	38219135	38243480	24345
1	39134539	39169537	34998
1	40471784	40498857	27073
1	41255693	41283868	28175
1	41444861	41495780	50919
1	41546455	41571033	24578
1	41631591	41654437	22846
1	41872119	41893067	20948
1	42121485	42136964	15479
1	43916945	43957555	40610
1	44986012	45067094	81082
1	45795271	45807784	12513
1	46778284	46792290	14006
1	47887771	47927904	40133
1	48010310	48041546	31236
1	50008209	50030427	22218
1	50594407	50630920	36513
1	50686041	50705536	19495
1	51050962	51077106	26144
1	55260568	55286053	25485
1	55432119	55461244	29125
1	56887153	56898894	11741
1	57667767	57692513	24746
1	58995302	59029714	34412
1	59381539	59393832	12293
1	60484102	60508757	24655
1	60855725	60883409	27684
1	60976391	61007369	30978
1	61446242	61475764	29522
1	62401731	62436125	34394
1	62669377	62688504	19127
1	62753995	62788993	34998
1	62983369	63003278	19909
1	64632334	64642463	10129
1	65462253	65494662	32409
1	66142200	66149372	7172
1	67445541	67487658	42117
1	69259874	69304987	45113
1	69444109	69454671	10562
1	70313941	70330767	16826
1	70809479	70847575	38096
1	71110178	71119449	9271
1	71520371	71545695	25324
1	72585646	72608170	22524
1	73534976	73606285	71309
1	73856713	73887028	30315
1	74050575	74081227	30652
1	74264380	74277276	12896
1	74321095	74344430	23335
1	74574044	74784646	210602
1	75477945	75491113	13168
1	75765008	75816770	51762
1	79132956	79145882	12926
1	79525910	79541628	15718
1	79949528	79972606	23078
1	80874147	80896113	21966
1	81206928	81257397	50469
1	81261189	81383973	122784
1	81287490	81349409	61919
1	81630339	81646106	15767
1	81867306	81899932	32626
1	82021349	82056390	35041
1	82344494	82373932	29438
1	82419917	82455440	35523
1	83476022	83491493	15471
1	83848468	83884334	35866
1	83931146	83944987	13841
1	84700024	84722202	22178
1	86455059	86501812	46753
1	87490253	87521994	31741
1	87834185	87881282	47097
1	89067709	89145918	78209
1	89153635	89177997	24362
1	89926309	89939913	13604
1	89981760	89998781	17021
1	90845913	90871059	25146
1	90892313	90907981	15668
1	91990551	91999392	8841
1	93699330	93705483	6153
1	95072464	95095526	23062
1	96018371	96050514	32143
1	98425678	98450290	24612
1	99209978	99233916	23938
1	100808330	100847330	39000
1	101045530	101077960	32430
1	101130330	101145230	14900
1	102072690	102091350	18660
1	102709660	102730530	20870
1	103286220	103293620	7400
1	103788950	103814780	25830
1	104376480	104503860	127380
1	105353440	105394470	41030
1	105438560	105464780	26220
1	107815550	107836360	20810
1	108104540	108119670	15130
1	109705300	109725640	20340
1	110072040	110114790	42750
1	110507960	110536930	28970
1	111267440	111282770	15330
1	111742430	111764030	21600
1	112315920	112362790	46870
1	112612690	112644190	31500
1	113754300	113772220	17920
1	113793530	113799250	5720
1	114425000	114438420	13420
1	114583750	114617190	33440
1	114834470	114851440	16970
1	114949190	114977120	27930
1	115654920	115682410	27490
1	116457210	116482270	25060
1	117329040	117348220	19180
1	117380910	117415170	34260
1	117519220	117551810	32590
1	117561450	117784990	223540
1	117787880	117848070	60190
1	119091740	119104000	12260
1	120322350	120328450	6100
1	121515330	121544870	29540
1	122529960	122547520	17560
1	123175740	123207800	32060
1	123398100	123422620	24520
1	123713150	123735450	22300
1	124351960	124377060	25100
1	125067110	125077300	10190
1	125111040	125148680	37640
1	126136850	126160630	23780
1	126869380	126898600	29220
1	126995400	127014810	19410
1	127108720	127160070	51350
1	127491410	127499590	8180
1	127760940	127771890	10950
1	127988860	128041100	52240
1	128116490	128156860	40370
1	128293420	128305240	11820
1	128436780	128483810	47030
1	128726700	128749740	23040
1	128890100	128916190	26090
1	129099460	129105380	5920
1	129143130	129163770	20640
1	129614960	129644270	29310
1	129728310	129752790	24480
1	130032590	130041980	9390
1	130217070	130234370	17300
1	130451280	130460910	9630
1	132110440	132129400	18960
1	132743790	132766000	22210
1	134673690	134704920	31230
1	136645450	136676520	31070
1	137557530	137581880	24350
1	137675460	137704660	29200
1	138972360	139024160	51800
1	139416560	139454470	37910
1	139861310	139885240	23930
1	140139730	140159080	19350
1	140556680	140649450	92770
1	140962080	140984050	21970
1	142195120	142251040	55920
1	142807280	142830000	22720
1	142986390	143013300	26910
1	144180100	144194660	14560
1	144249310	144403060	153750
1	145892300	145919660	27360
1	146957170	146988110	30940
1	147439610	147447420	7810
1	148059380	148084490	25110
1	148294360	148308000	13640
1	149701450	149728190	26740
1	150081710	150101860	20150
1	150170190	150178990	8800
1	150828990	150844230	15240
1	150974610	150986800	12190
1	152966120	153002520	36400
1	153862460	153899780	37320
1	155892260	155924070	31810
1	156877990	157084570	206580
1	158244150	158253500	9350
1	158574840	158643010	68170
1	158649690	158686730	37040
1	158715220	158730200	14980
1	160227840	160261490	33650
1	161297500	161328740	31240
1	162148200	162171890	23690
1	165883950	166001450	117500
1	166206940	166214390	7450
1	169230130	169237500	7370
1	169935790	169948460	12670
1	170134910	170149560	14650
1	170243110	170265120	22010
1	170411670	170459860	48190
1	172342390	172366060	23670
1	173150330	173169210	18880
1	174738210	174802160	63950
1	175188330	175213200	24870
1	175690940	175718270	27330
1	178251410	178272410	21000
1	178319450	178348160	28710
1	178425080	178433310	8230
1	178631960	178662550	30590
1	178949250	178979750	30500
1	179020160	179060620	40460
1	181363300	181409180	45880
1	181479530	181523600	44070
1	181785500	181794080	8580
1	183216240	183223300	7060
1	184050680	184088140	37460
1	184311540	184339340	27800
1	184478340	184505410	27070
1	184854480	184885050	30570
1	185044180	185087380	43200
1	185318210	185341680	23470
1	185363880	185387090	23210
1	186492990	186499310	6320
1	186816800	186839580	22780
1	186882420	186916070	33650
1	188439710	188495310	55600
1	191162790	191214890	52100
1	191460760	191499080	38320
1	191787710	191811800	24090
1	192332410	192371210	38800
1	192439670	192466020	26350
1	192872930	192903690	30760
1	193249770	193288940	39170
1	193322080	193351190	29110
1	193403250	193432260	29010
1	193513340	193553480	40140
1	194954620	194961850	7230
1	197526800	197566290	39490
1	197704530	197775600	71070
1	197798660	197826060	27400
1	197906980	197940140	33160
1	198122550	198153730	31180
1	198194090	198217590	23500
1	198898470	199128330	229860
1	199266460	199318320	51860
1	199388080	199414680	26600
1	199639590	199659050	19460
1	199909280	199949790	40510
1	200341730	200370680	28950
1	200548320	200603580	55260
2	678825	685992	7167
2	826131	932345	106214
2	1115685	1147793	32108
2	2462593	2498916	36323
2	5585535	5614063	28528
2	6195613	6222680	27067
2	7177096	7214303	37207
2	7255241	7285752	30511
2	7303367	7321613	18246
2	7386786	7395571	8785
2	7543226	7563046	19820
2	7686170	7718274	32104
2	7755024	7813914	58890
2	8264922	8289030	24108
2	9250996	9276522	25526
2	9513714	9527562	13848
2	9757658	9796712	39054
2	10807421	10821039	13618
2	10964865	10973295	8430
2	11909738	11956405	46667
2	12934329	12984968	50639
2	13859447	13885601	26154
2	14045699	14075044	29345
2	14157170	14201708	44538
2	14723374	14752431	29057
2	15849634	15860926	11292
2	17324500	17331435	6935
2	18644014	18676139	32125
2	19983858	20014139	30281
2	20317138	20350762	33624
2	21770000	21785176	15176
2	23404586	23421567	16981
2	24695436	24710720	15284
2	24724743	24777377	52634
2	27348444	27361095	12651
2	27581820	27607692	25872
2	30901724	30965262	63538
2	31024367	31045248	20881
2	31247850	31260832	12982
2	31529391	31545327	15936
2	31720252	31757704	37452
2	32022541	32031365	8824
2	33008648	33032827	24179
2	34564806	34584797	19991
2	34899418	34921510	22092
2	35732057	35790516	58459
2	36501184	36511022	9838
2	38240434	38268289	27855
2	40654695	40675515	20820
2	41414727	41470943	56216
2	41756218	41811909	55691
2	43851094	43875051	23957
2	44746072	44771761	25689
2	46235002	46256088	21086
2	46801442	46830440	28998
2	47344181	47368197	24016
2	48156765	48207347	50582
2	48410181	48417780	7599
2	49173046	49264608	91562
2	52224364	52278515	54151
2	53827173	53847119	19946
2	54396213	54416953	20740
2	54533299	54597883	64584
2	55096095	55149242	53147
2	56022478	56049728	27250
2	56514078	56540455	26377
2	56713917	56721391	7474
2	56746329	56767558	21229
2	57982766	58019759	36993
2	58841359	58910877	69518
2	59006784	59031150	24366
2	59452886	59488836	35950
2	60559286	60590683	31397
2	60641422	60648858	7436
2	61616467	61645616	29149
2	62117420	62153991	36571
2	62441210	62482438	41228
2	64374589	64401662	27073
2	64895791	64919029	23238
2	64984009	65006949	22940
2	65356497	65378418	21921
2	65464848	65497592	32744
2	66498103	66515486	17383
2	66636109	66643046	6937
2	66965893	66986345	20452
2	68340062	68347550	7488
2	68749743	68763480	13737
2	68829938	68837168	7230
2	68842138	68873712	31574
2	69535786	69554404	18618
2	73197344	73214523	17179
2	73254523	73276973	22450
2	75987498	75999899	12401
2	76532765	76582682	49917
2	77437834	77444851	7017
2	77633704	77699181	65477
2	78126515	78156652	30137
2	78793580	78828658	35078
2	79634323	79654373	20050
2	80826389	80861522	35133
2	80997828	81020634	22806
2	81299874	81329781	29907
2	81371192	81402477	31285
2	81911111	81942251	31140
2	81966890	81978065	11175
2	82949262	82985245	35983
2	84198431	84209950	11519
2	84267799	84293721	25922
2	86325219	86335948	10729
2	86566766	86574406	7640
2	87429293	87449942	20649
2	87929869	87967281	37412
2	90243811	90282013	38202
2	90569620	90622294	52674
2	92968363	93001173	32810
2	93950240	93973120	22880
2	94195395	94228315	32920
2	96744385	96775668	31283
2	97164917	97181718	16801
2	97308766	97338589	29823
2	98703710	98727358	23648
2	99057820	99082256	24436
2	99296576	99321318	24742
2	99354562	99372247	17685
2	99568337	99575309	6972
2	99931714	99989385	57671
2	100260230	100284040	23810
2	100547710	100589980	42270
2	100587370	100609330	21960
2	100664000	100700240	36240
2	101006870	101051370	44500
2	101227510	101254810	27300
2	101281370	101302760	21390
2	101510660	101545710	35050
2	101621480	101643100	21620
2	101795110	101820990	25880
2	101848920	101869810	20890
2	101983210	102004390	21180
2	102176730	102193630	16900
2	102979460	103014480	35020
2	103671010	103711180	40170
2	104442840	104459380	16540
2	105584570	105607000	22430
2	105876350	105887520	11170
2	105907370	105930390	23020
2	106507040	106519780	12740
2	108309900	108333610	23710
2	108653790	108664810	11020
2	109695460	109713670	18210
2	111254830	111304730	49900
2	111719840	111732710	12870
2	112368440	112402200	33760
2	112936000	112967060	31060
2	112991050	113019900	28850
2	113241380	113253470	12090
2	113486820	113509290	22470
2	113775830	113781560	5730
2	113828460	113846030	17570
2	114160090	114170100	10010
2	114545690	114551690	6000
2	115068490	115083810	15320
2	115352810	115387290	34480
2	115775440	115799320	23880
2	116656150	116691200	35050
2	116726230	116750090	23860
2	116772960	116812980	40020
2	117261920	117274160	12240
2	117409290	117429990	20700
2	117886140	117911830	25690
2	118018480	118060930	42450
2	119175450	119190460	15010
2	119334760	119350760	16000
2	119945430	119999860	54430
2	120097120	120124880	27760
2	120315930	120343100	27170
2	120375350	120406880	31530
2	120600560	120610450	9890
2	120982050	120991660	9610
2	121063410	121084120	20710
2	121264390	121290130	25740
2	121372870	121394770	21900
2	121416870	121435120	18250
2	121707490	121717740	10250
2	121721670	121748040	26370
2	121774600	121781740	7140
2	121987610	122010980	23370
2	122347780	122360870	13090
2	122497730	122540580	42850
2	122749110	122758100	8990
2	123346010	123357500	11490
2	124712030	124738110	26080
2	124986350	125013340	26990
2	125291990	125317890	25900
2	126686320	126742730	56410
2	129126900	129145120	18220
2	130449310	130475470	26160
2	131047640	131060540	12900
2	131873560	132031730	158170
2	132596470	132616660	20190
2	132763770	132780650	16880
2	132908290	132929530	21240
2	132947680	132982860	35180
2	133016680	133023760	7080
2	133442200	133461680	19480
2	133505010	133517450	12440
2	133640620	133670230	29610
2	133717820	133734720	16900
2	134051230	134078040	26810
2	134721400	134827700	106300
2	135640800	135662580	21780
2	136441010	136480930	39920
2	136664190	136739100	74910
2	136795480	136815320	19840
2	137199400	137205830	6430
2	137420420	137464570	44150
2	137620250	137635110	14860
2	137675010	137725780	50770
2	137768780	137776660	7880
2	137828310	137843290	14980
2	138776460	138809170	32710
2	141732370	141752450	20080
2	141926000	141940430	14430
2	142243360	142262140	18780
2	142275760	142303350	27590
2	142523140	142528790	5650
2	143517240	143548390	31150
2	143660080	143674280	14200
2	143707520	143728580	21060
2	145506740	145538560	31820
2	146815490	146830500	15010
2	148046650	148073260	26610
2	148408290	148448320	40030
2	150981090	151009890	28800
2	151684300	151712910	28610
2	153448830	153485780	36950
2	153502040	153510320	8280
2	154503640	154528160	24520
2	154584370	154626710	42340
2	154757680	154777350	19670
3	2205518	2558436	352918
3	3373633	3405826	32193
3	4088886	4120877	31991
3	4282145	4316658	34513
3	5339281	5364386	25105
3	5389924	5760073	370149
3	6110660	6133351	22691
3	6692307	6704038	11731
3	7187202	7202356	15154
3	7427976	7446093	18117
3	7493242	7535149	41907
3	7831250	7852990	21740
3	8182504	8204497	21993
3	8993295	9018395	25100
3	9681357	9714888	33531
3	9840707	9904461	63754
3	9844689	9878028	33339
3	11161021	11214481	53460
3	13203474	13211684	8210
3	13483787	13519858	36071
3	14306474	14315940	9466
3	14398282	14428422	30140
3	16231504	16257925	26421
3	16465974	16476437	10463
3	17114012	17130578	16566
3	17305767	17331617	25850
3	17490524	17538534	48010
3	17861688	17898682	36994
3	18673480	18699115	25635
3	18703854	18734074	30220
3	21850343	21863488	13145
3	22147926	22187208	39282
3	22213374	22229008	15634
3	22346470	22375127	28657
3	22477336	22511321	33985
3	23788931	23810117	21186
3	23882696	23918239	35543
3	25170565	25191271	20706
3	25393559	25415712	22153
3	25456583	25487440	30857
3	25825588	25847764	22176
3	27940646	27964462	23816
3	30194267	30210086	15819
3	30558532	30574023	15491
3	30645962	30678043	32081
3	32137569	32145746	8177
3	32302417	32334900	32483
3	33035792	33079829	44037
3	33932013	33976949	44936
3	34406761	34427729	20968
3	35244095	35270645	26550
3	36483105	36503805	20700
3	37006002	37059361	53359
3	37201656	37225711	24055
3	39655173	39663858	8685
3	39666787	39725708	58921
3	40090731	40111502	20771
3	40288243	40293804	5561
3	40341206	40380918	39712
3	41508862	41520944	12082
3	41600247	41619612	19365
3	42176815	42213909	37094
3	42754457	42779951	25494
3	43060034	43104809	44775
3	43650581	43659876	9295
3	44202886	44219557	16671
3	46006454	46042981	36527
3	46344202	46377095	32893
3	46632846	46651883	19037
3	46688926	46708934	20008
3	47072812	47099309	26497
3	47454623	47496178	41555
3	48032069	48065306	33237
3	49582418	49611189	28771
3	49801532	49827855	26323
3	50006883	50026611	19728
3	50080042	50138765	58723
3	51157897	51167288	9391
3	52223106	52237226	14120
3	52422562	52447029	24467
3	54601779	54623141	21362
3	56036305	56111360	75055
3	56549250	56579963	30713
3	56770267	56784506	14239
3	56820891	56852145	31254
3	57410770	57421310	10540
3	58011826	58048711	36885
3	58160651	58180915	20264
3	59327308	59360416	33108
3	59453076	59490482	37406
3	60605440	60617537	12097
3	60899839	60920440	20601
3	61504549	61527454	22905
3	62279350	62298154	18804
3	62582710	62597649	14939
3	62656763	62691274	34511
3	62893119	62910369	17250
3	64657970	64670116	12146
3	65542799	65553564	10765
3	66599969	66633740	33771
3	67711621	67782057	70436
3	68100531	68117805	17274
3	68420281	68428987	8706
3	68917866	68941712	23846
3	68948559	68970628	22069
3	69315186	69336932	21746
3	69820767	69855470	34703
3	70206435	70241169	34734
3	70860523	70879850	19327
3	75316045	75345161	29116
3	75874802	75937672	62870
3	77792732	77828966	36234
3	78167527	78198386	30859
3	78409667	78432513	22846
3	79120254	79141653	21399
3	79563866	79617554	53688
3	79662027	79693083	31056
3	79791004	79802982	11978
3	82871200	82890619	19419
3	82972850	82998236	25386
3	84123291	84154087	30796
3	85480163	85500351	20188
3	85555500	85572354	16854
3	86573917	86588349	14432
3	87296753	87317368	20615
3	91018708	91050238	31530
3	91452059	91475834	23775
3	91523022	91550858	27836
3	92714871	92740441	25570
3	93310186	93341000	30814
3	94472666	94533997	61331
3	96556578	96588458	31880
3	99274533	99307326	32793
3	100182110	100202890	20780
3	100716280	100730160	13880
3	104448170	104479680	31510
3	104584200	104594800	10600
3	104625930	104640660	14730
3	106965250	107000870	35620
3	107182370	107187990	5620
3	107215770	107240330	24560
3	107402070	107443420	41350
3	107700310	107726380	26070
3	107796820	107816490	19670
3	107952160	107970130	17970
3	108214660	108237460	22800
3	110089760	110119180	29420
3	111650260	111669450	19190
3	112313740	112366730	52990
3	113614350	113655980	41630
4	895	54589	53694
4	1786654	1810198	23544
4	1815375	1836019	20644
4	2653136	2690116	36980
4	3079413	3087024	7611
4	3202584	3224249	21665
4	8278255	8287204	8949
4	8615429	8631204	15775
4	8817030	8837945	20915
4	9446923	9465692	18769
4	9476043	9513762	37719
4	10409494	10440167	30673
4	11063009	11106681	43672
4	11426558	11441790	15232
4	12174544	12206291	31747
4	12606841	12627713	20872
4	12941198	12955711	14513
4	13220326	13240028	19702
4	14857001	14882645	25644
4	18729039	18900155	171116
4	19122874	19304633	181759
4	21634370	21652296	17926
4	22649567	22657949	8382
4	22819669	22848619	28950
4	23150762	23168719	17957
4	24664811	24684532	19721
4	25362341	25384604	22263
4	25468575	25515934	47359
4	25886970	25913196	26226
4	27869295	27878487	9192
4	31365822	31391411	25589
4	31763877	31836133	72256
4	32131959	32163952	31993
4	32360377	32389895	29518
4	32566734	32579857	13123
4	32796158	32818344	22186
4	33812483	33834696	22213
4	34375248	34381137	5889
4	34454997	34474913	19916
4	34622175	34647768	25593
4	34773802	34792181	18379
4	34927386	34950595	23209
4	35805265	35836081	30816
4	36780543	36815824	35281
4	37117512	37126697	9185
4	38227824	38258186	30362
4	38324426	38338072	13646
4	38493403	38529949	36546
4	38536599	38567028	30429
4	38611383	38666105	54722
4	38864774	38889109	24335
4	38903284	38928844	25560
4	39004158	39029152	24994
4	39342352	39367136	24784
4	39892977	39942205	49228
4	40587487	40593794	6307
4	40648353	40692666	44313
4	40881267	40938088	56821
4	42381138	42412373	31235
4	46022934	46042990	20056
4	46173831	46207653	33822
4	46249484	46266920	17436
4	47358080	47401609	43529
4	47761850	47783108	21258
4	47912299	47935037	22738
4	48278983	48325448	46465
4	49030672	49053463	22791
4	49084875	49113051	28176
4	51054693	51087598	32905
4	51256678	51265760	9082
4	52284835	52312959	28124
4	52329267	52349549	20282
4	53372477	53420156	47679
4	53432648	53455898	23250
4	55133965	55156952	22987
4	55459143	55487230	28087
4	55934774	55964115	29341
4	56758556	56771189	12633
4	59352607	59375859	23252
4	59990575	60021344	30769
4	61224360	61248590	24230
4	61551869	61581798	29929
4	61803831	61839233	35402
4	62024793	62056580	31787
4	62280155	62301743	21588
4	62784851	62811810	26959
4	63151847	63177173	25326
4	64328313	64355632	27319
4	64627584	64670442	42858
4	64957395	64990231	32836
4	67598712	67615930	17218
4	68197509	68252774	55265
4	69140504	69181238	40734
4	70030954	70060544	29590
4	70945633	70972605	26972
4	71263425	71270750	7325
4	71280862	71305806	24944
4	71365284	71389735	24451
4	71571111	71646904	75793
4	71800840	71805866	5026
4	71886153	71927999	41846
4	71932232	71963889	31657
4	72049047	72058690	9643
4	72330301	72356785	26484
4	74195049	74216314	21265
4	75438724	75489816	51092
4	76116740	76123856	7116
4	77499486	77544749	45263
4	77651797	77657596	5799
4	78815199	78828584	13385
4	78884040	78905733	21693
4	79574374	79601280	26906
4	79627975	79665527	37552
4	80839314	80850666	11352
4	81928344	81969997	41653
4	82690218	82701875	11657
4	83229333	83246178	16845
4	84090967	84106049	15082
4	84233923	84296404	62481
4	84847260	84879070	31810
4	84970916	84990493	19577
4	85146202	85186914	40712
4	85484729	85509875	25146
4	86876730	86907655	30925
4	87226879	87239021	12142
4	87343684	87353355	9671
4	87459930	87481099	21169
4	88882714	89073592	190878
4	89251965	89294351	42386
4	89397839	89424988	27149
4	89602032	89648936	46904
4	91614852	91626365	11513
4	91903510	91929926	26416
4	93159131	93191076	31945
4	93989862	94039193	49331
4	94177088	94204756	27668
5	305908	333271	27363
5	1193534	1241073	47539
5	2160353	2188066	27713
5	2667071	2672705	5634
5	2731982	2740427	8445
5	3925756	3936975	11219
5	4860250	4871102	10852
5	4914563	4928825	14262
5	5742700	5767216	24516
5	6487885	8046132	1558247
5	8435293	8459908	24615
5	9564915	9592927	28012
5	10900483	10937707	37224
5	11205748	11217805	12057
5	12077145	12093980	16835
5	12836477	12875549	39072
5	13129542	13139072	9530
5	13528458	13553889	25431
5	13636883	13678358	41475
5	13849552	13884131	34579
5	14056036	14095670	39634
5	15257972	15279323	21351
5	17073075	17100151	27076
5	17257515	17289694	32179
5	17744232	17786741	42509
5	17923139	17931183	8044
5	18096215	18139107	42892
5	18287983	18314815	26832
5	18864477	18895565	31088
5	19083682	19101328	17646
5	19218721	19242209	23488
5	19445633	19478142	32509
5	19580788	19602777	21989
5	19679721	19696339	16618
5	19858494	19898850	40356
5	20365609	20371648	6039
5	20415096	20436837	21741
5	20938021	20974637	36616
5	21018099	21041504	23405
5	21798926	21820996	22070
5	22118175	22202232	84057
5	22937857	22969527	31670
5	22996639	23008058	11419
5	23715242	23723651	8409
5	23792796	23810905	18109
5	24233764	24266572	32808
5	24872000	24896777	24777
5	25700342	25728754	28412
5	26056182	26082117	25935
5	26828363	26846309	17946
5	28103987	28153399	49412
5	28908812	28946141	37329
5	29114441	29144316	29875
5	29294014	29394836	100822
5	29511086	29522884	11798
5	30301635	30325856	24221
5	32263291	32273852	10561
5	36502929	36525470	22541
5	36771077	36798179	27102
5	36925933	36934074	8141
5	38431771	38453038	21267
5	38511894	38539488	27594
5	38575996	38598703	22707
5	38730454	38737178	6724
5	38739549	38764507	24958
5	38905053	38947187	42134
5	39386754	39413918	27164
5	39775622	39796229	20607
5	39938578	39959682	21104
5	40078706	40135531	56825
5	41262757	41291512	28755
5	41430807	41451750	20943
5	41650617	41683105	32488
5	42045018	42085284	40266
5	43033047	43057619	24572
5	44975518	44990429	14911
5	45718677	45743833	25156
5	46322697	46341000	18303
5	46404928	46453187	48259
5	48689142	48709169	20027
5	48770029	48792491	22462
5	49042663	49077626	34963
5	49089558	49109786	20228
5	50140650	50162556	21906
5	51377460	51411790	34330
5	51500568	51508235	7667
5	51551799	51598032	46233
5	51759854	51779107	19253
5	52446605	52481012	34407
5	52927169	52966683	39514
5	54260859	54305963	45104
5	54430900	54449036	18136
5	54615502	54640012	24510
5	56878926	56898146	19220
5	57037612	57049407	11795
5	57444486	57463073	18587
5	57471155	57480556	9401
5	57490954	57506133	15179
5	60875903	60909180	33277
5	61332962	61348141	15179
6	1500354	1603763	103409
6	2434660	2444463	9803
6	3161763	3189187	27424
6	3766127	3795759	29632
6	4332909	4370728	37819
6	4707391	4817239	109848
6	5268847	5281701	12854
6	5480699	5508335	27636
6	5702681	5754086	51405
6	6024981	6051257	26276
6	6463896	6496731	32835
6	6484005	6496731	12726
6	6598983	6627391	28408
6	6654432	6686572	32140
6	6806269	6834055	27786
6	6946480	6965880	19400
6	7055739	7068536	12797
6	7097687	7110951	13264
6	7167470	7177004	9534
6	7251482	7270925	19443
6	7560693	7568654	7961
6	9060190	9073975	13785
6	9825843	9849744	23901
6	9962523	9976555	14032
6	10066428	10081737	15309
6	10377122	10406089	28967
6	10491365	10503055	11690
6	10832500	10867209	34709
6	10891215	10923951	32736
6	12161009	12223655	62646
6	12392120	12408981	16861
6	13089720	13124581	34861
6	13969384	14032060	62676
6	14512288	14532510	20222
6	16549974	16565053	15079
6	17650747	17658000	7253
6	18828695	18860785	32090
6	20474193	20490684	16491
6	20688009	20708121	20112
6	21041460	21064725	23265
6	21104829	21116228	11399
6	21146078	21172484	26406
6	21424081	21448430	24349
6	22008861	22051661	42800
6	22220300	22252184	31884
6	23183763	23203586	19823
6	24490162	24509132	18970
6	24601941	24620979	19038
6	25012313	25034989	22676
6	25691038	25720479	29441
6	25787923	25807303	19380
6	25826731	25843853	17122
6	26527476	26545126	17650
6	26832031	26856895	24864
6	27479494	27496625	17131
6	28174757	28203784	29027
6	30750314	30761580	11266
6	30793432	30824142	30710
6	31819446	31848429	28983
6	32069680	32086695	17015
6	32093483	32125675	32192
6	32667162	32691193	24031
6	32980443	33029427	48984
6	33258671	33272722	14051
6	33572861	33595404	22543
6	33686658	33709107	22449
6	33763251	33788286	25035
6	34262675	34287955	25280
6	34570538	34590152	19614
6	34636343	34651561	15218
6	34854878	34875270	20392
6	34909071	34957247	48176
6	35691005	35706264	15259
6	36828744	36853794	25050
7	105884	143992	38108
7	173198	197368	24170
7	273456	289917	16461
7	912792	945064	32272
7	1438480	1460400	21920
7	1480003	1491048	11045
7	2153715	2176539	22824
7	3154045	3215291	61246
7	3288820	3295861	7041
7	3340234	3361636	21402
7	4554616	4583781	29165
7	5050552	5064444	13892
7	7131044	8987714	1856670
7	9525336	9540122	14786
7	9774198	9802784	28586
7	10707111	10730475	23364
7	10807130	10837742	30612
7	11006208	11024755	18547
7	11305654	11333811	28157
7	11913247	11933503	20256
7	11978977	11991267	12290
7	12360600	12475920	115320
7	12801998	12827807	25809
7	12839861	12856832	16971
7	13928614	13940290	11676
7	14221140	14247495	26355
7	14771354	14792571	21217
7	15861049	15887194	26145
7	17389044	17410628	21584
7	17795559	17829435	33876
7	17879494	17895165	15671
7	18059151	18087893	28742
7	18470689	18501352	30663
7	18938830	18960950	22120
7	19192374	19207133	14759
7	20154400	20185279	30879
7	20542958	20572173	29215
7	21137300	21168279	30979
7	23399603	23466273	66670
7	23567918	23592133	24215
7	24446054	24468067	22013
7	25173179	25209567	36388
7	26149610	26181624	32014
7	27142322	27171127	28805
7	29717522	29735287	17765
7	30522231	30545202	22971
7	30619992	30645730	25738
7	31189382	31212979	23597
7	32047981	32080405	32424
7	32291724	32319605	27881
7	32616299	32623760	7461
7	32740522	32759842	19320
7	33692739	33709157	16418
7	34173814	34200585	26771
7	34663834	34689183	25349
7	35544852	35561986	17134
7	36322881	36375846	52965
7	36795048	36800046	4998
8	154920	196202	41282
8	1185644	1300652	115008
8	2335786	2369795	34009
8	2513544	2549084	35540
8	2693917	2713072	19155
8	3837491	3855445	17954
8	4275632	4300859	25227
8	4908564	4941702	33138
8	5036370	5059367	22997
8	5128460	5147778	19318
8	5279028	5285916	6888
8	5664934	5681366	16432
8	6844394	6865972	21578
8	6954951	6976793	21842
8	7404645	7440857	36212
8	7541740	7564149	22409
8	7734496	7757442	22946
8	8372949	8379166	6217
8	8993826	9016017	22191
8	9147194	9164344	17150
8	9171041	9198887	27846
8	11733383	11878409	145026
8	14888093	14902619	14526
8	15020994	15052087	31093
8	15131577	15137483	5906
8	15236532	15265651	29119
8	15351394	15367686	16292
8	15866850	15909998	43148
8	17002796	17031264	28468
8	17915512	17940803	25291
8	18912233	18930892	18659
8	21366888	21388260	21372
8	21584807	21613164	28357
8	23040432	23057949	17517
8	23367410	23404118	36708
8	24039773	24062491	22718
8	24807528	24848205	40677
8	25425384	25431847	6463
8	25725259	25749470	24211
8	25833363	25872351	38988
8	26654604	26674821	20217
8	29566200	29576954	10754
8	29858761	29886447	27686
8	30644063	30669722	25659
9	2321255	2348156	26901
9	2622568	2643522	20954
9	3303774	3323924	20150
9	3435569	3460573	25004
9	4197627	4219022	21395
9	4368962	4387218	18256
9	4419702	4469751	50049
9	4956039	4990041	34002
9	4963072	4990041	26969
9	5406493	5434949	28456
9	5550271	5564541	14270
9	7036935	7046024	9089
9	7837669	7853141	15472
9	7916231	7938694	22463
9	8321616	8349481	27865
9	8366017	8404037	38020
9	9174300	9190452	16152
9	9555622	9594604	38982
9	9736109	9768917	32808
9	10731877	10752553	20676
9	11306114	11361476	55362
9	11429476	11442750	13274
9	11943723	11984388	40665
9	12357714	12380525	22811
9	12641703	12667198	25495
9	13714406	13741831	27425
9	13788303	13812093	23790
9	13878580	13911753	33173
9	14004076	14046790	42714
9	14014417	14041550	27133
9	14074255	14107670	33415
9	14775967	14817857	41890
9	15333760	15345587	11827
9	15401447	15423457	22010
9	16059347	16079319	19972
9	16962951	17013565	50614
9	17542292	17595753	53461
9	18749264	18782706	33442
9	18868489	18895939	27450
9	19363676	19404399	40723
9	22066132	22107975	41843
9	22827080	22857281	30201
9	23467378	23502940	35562
9	25016618	25043616	26998
10	5271	32050	26779
10	47506	81415	33909
10	127978	217501	89523
10	1215819	1236036	20217
10	1372204	1384537	12333
10	1421750	1457567	35817
10	1571738	1605609	33871
10	3514670	3543741	29071
10	3753648	3766055	12407
10	3850637	3879516	28879
10	3898172	3905383	7211
10	5019330	5037085	17755
10	6844846	6866125	21279
10	7138655	7191196	52541
10	7908744	7937112	28368
10	9152895	9166176	13281
10	9209546	9222017	12471
10	9451014	9462365	11351
10	9469160	9516795	47635
10	10064690	10104165	39475
10	10365464	10395542	30078
10	10603435	10617167	13732
10	12045272	12083958	38686
10	12070444	12076504	6060
10	13487118	13508475	21357
10	13602504	13643695	41191
10	14627722	14643473	15751
10	15442257	15463809	21552
10	17175129	17193924	18795
10	18908306	18969417	61111
10	19391027	19432991	41964
10	20259080	20293601	34521
10	20601074	20663954	62880
10	21029951	21063276	33325
10	21658040	21681085	23045
10	22041229	22069248	28019
10	22145212	22170305	25093
10	22509377	22555179	45802
11	1158	34022	32864
11	502692	513277	10585
11	547064	572389	25325
11	598890	624201	25311
11	1144841	1155660	10819
11	2678755	3243751	564996
11	4865538	4876587	11049
11	4940058	4957679	17621
11	5205209	5219745	14536
11	6017662	6026607	8945
11	7083533	7114866	31333
11	7522591	7549248	26657
11	7731872	7757335	25463
11	7918112	7941772	23660
11	8808639	8832206	23567
11	8945917	8965564	19647
11	8974139	8996890	22751
11	10732786	10766211	33425
11	11040212	11057086	16874
11	11074245	11083853	9608
11	11389286	11400809	11523
11	11999717	12044539	44822
11	12136788	12160279	23491
11	12314149	12321065	6916
11	12716999	12745908	28909
11	12976290	13095460	119170
11	13410340	13430429	20089
11	14891335	14909775	18440
11	15224574	15258159	33585
11	16640392	16688052	47660
11	16927219	16952684	25465
11	16955037	16999881	44844
11	17261369	17288205	26836
11	17335799	17348588	12789
11	17562508	17593376	30868
11	18043985	18063366	19381
11	18155223	18193481	38258
11	18430837	18446742	15905
11	18562648	18573820	11172
11	18708832	18778654	69822
11	18988373	19009000	20627
11	19223603	19230645	7042
11	20406670	20428756	22086
11	20699791	20730644	30853
11	21455207	21482599	27392
12	258	55716	55458
12	1001669	1047147	45478
12	1104986	1153577	48591
12	1876623	1923424	46801
12	2067890	2090801	22911
12	2246112	2285689	39577
12	2490862	2546240	55378
12	2697810	2741563	43753
12	2908777	2948958	40181
12	7266138	7290039	23901
12	7665496	7726957	61461
12	8012531	8062485	49954
12	8633839	8653138	19299
12	9082121	9102458	20337
12	9132396	9156017	23621
12	9578438	9604465	26027
12	10027990	10063851	35861
12	10489660	10510289	20629
12	12236083	12250256	14173
12	12850773	12875265	24492
12	13577318	13602392	25074
12	13834294	13864648	30354
12	13931771	13949073	17302
12	14825393	14847771	22378
12	14926254	14942657	16403
12	15223331	15231346	8015
12	15553101	15597121	44020
12	15729868	15777576	47708
12	15829358	15856938	27580
12	17839780	17848630	8850
12	17962481	17972531	10050
12	18229925	18242707	12782
12	18362139	18371118	8979
12	18793362	18819596	26234
12	19778409	19808365	29956
13	503330	588132	84802
13	611558	648854	37296
13	703857	779966	76109
13	1330959	1591248	260289
13	2230669	2236614	5945
13	2588870	2600722	11852
13	3322177	3351143	28966
13	4454411	4505436	51025
13	4630561	4649025	18464
13	7283417	7302025	18608
13	7497358	7516581	19223
13	8144435	8175035	30600
13	8530322	8572650	42328
13	8660043	8702566	42523
13	9532547	9559950	27403
13	9650577	9658779	8202
13	10132366	10172747	40381
13	11355091	11370582	15491
13	12732037	12760907	28870
13	13000414	13026184	25770
13	13122609	13172308	49699
13	14511843	14550827	38984
13	15751888	15769598	17710
13	15798928	15820177	21249
13	16034348	16063908	29560
13	16803951	16811954	8003
13	17044653	17068381	23728
13	17290473	17297463	6990
13	17334519	17341126	6607
13	17489940	17507043	17103
13	18371723	18386670	14947
13	18881877	18911404	29527
14	776500	794901	18401
14	1402627	1422677	20050
14	1760237	1792545	32308
14	2358722	2396429	37707
14	2784521	2799875	15354
14	4416130	4430017	13887
14	5039419	5082951	43532
14	5127324	5158152	30828
14	5483766	5506662	22896
14	6181285	6213039	31754
14	6488819	6521955	33136
14	6807771	6846594	38823
14	7331988	7345312	13324
14	8476778	8498286	21508
14	8557351	8580882	23531
14	8602995	8622033	19038
14	9662698	9699416	36718
14	10119419	10147904	28485
14	11268248	11291534	23286
14	11976224	12003467	27243
14	12051146	12068039	16893
14	12219689	12242944	23255
14	12293278	12320231	26953
14	12500394	12505273	4879
14	13053672	13078074	24402
14	13085562	13107470	21908
14	13538651	13569746	31095
14	13986359	13999804	13445
14	14374008	14492199	118191
14	14997075	15054696	57621
14	15711709	15815191	103482
15	1	38885	38885
15	743435	774475	31040
15	2376466	2389006	12540
15	2553286	2602795	49509
15	2689443	2706417	16974
15	2732016	2766947	34931
15	3278096	3300196	22100
15	4632860	4676306	43446
15	4711428	4746628	35200
15	4985572	5012527	26955
15	5089094	5134013	44919
15	6132731	6173451	40720
15	6926180	6942770	16590
15	7039248	7071141	31893
15	7135638	7159265	23627
15	7758574	7781458	22884
15	7896151	7930075	33924
15	7981720	8020502	38782
15	9405343	9440863	35520
15	9636288	9652736	16448
15	10143166	10167875	24709
15	10238293	10279568	41275
15	10728574	10776414	47840
15	11023701	11047952	24251
15	11169800	11198201	28401
15	11261122	11312488	51366
15	11488671	11517264	28593
15	11544299	11574781	30482
15	12622535	12962965	340430
16	73	429425	429352
17	543207	642949	99742
17	1036860	1068200	31340
17	1364257	1384766	20509
17	1440435	1466246	25811
17	1547877	1566651	18774
17	2887402	2916359	28957
17	4847243	4863906	16663
17	5260692	5290342	29650
17	5463166	5498346	35180
17	5956594	5993658	37064
17	6551380	6582141	30761
17	6794389	6819630	25241
17	7348345	7365575	17230
17	8525781	8558413	32632
17	8870557	8888219	17662
17	9291729	9314978	23249
17	9612896	9640494	27598
18	457	223679	223222
18	372390	400489	28099
18	428697	461493	32796
18	561722	595162	33440
18	635215	668836	33621
18	1798892	1859983	61091
18	1883004	1904764	21760
18	2134461	2164357	29896
18	2216112	2239518	23406
18	3843730	3879058	35328
18	4386819	4421952	35133
18	4607433	4628894	21461
18	4710802	4729679	18877
18	7353263	7376587	23324
18	7891670	7925220	33550
18	8939279	8960049	20770
18	9753695	9775141	21446
19	1311	21988	20677
19	188218	212268	24050
19	825525	854489	28964
19	2376466	2398881	22415
19	3148203	3176030	27827
19	3366703	3412359	45656
19	3959078	3984064	24986
19	4767803	4783576	15773
19	5184355	5215129	30774
19	5850436	5875474	25038
19	6022119	6056803	34684
19	6423203	6450291	27088
19	7132903	7139844	6941
19	7543217	7590823	47606
20	3376	315909	312533
20	1443753	1488241	44488
20	2144374	2184103	39729
20	2187384	2227076	39692
20	2895612	2902360	6748
20	3509244	3516313	7069
20	3758859	3768443	9584
20	4150615	4191693	41078
20	4406843	4413861	7018
20	4843018	4866618	23600
20	5318280	5350828	32548
20	5456773	5481574	24801
20	6313432	6336050	22618
20	7710773	7737933	27160
20	7755281	7785789	30508
20	8151728	8195836	44108
20	9058161	9066370	8209
20	9522153	9534256	12103
20	10150459	10165543	15084
20	10722231	10844289	122058
20	10982754	11003980	21226
20	11263937	11435137	171200
20	11959290	12001345	42055
20	12322779	12346279	23500
20	12702103	12725203	23100
20	13034150	13059642	25492
20	13947605	13985666	38061
21	1922541	1944263	21722
21	2323296	2367390	44094
21	2601793	2626802	25009
21	3636966	3666018	29052
21	4837900	4856333	18433
21	5042621	5054722	12101
21	5066932	5100984	34052
21	5149156	5162581	13425
21	5598441	5604399	5958
21	5794431	5807187	12756
21	5844908	5868634	23726
21	6032573	6069931	37358
21	6085002	6120842	35840
21	6529273	6958929	429656
21	6790062	6847872	57810
22	1199	25667	24468
22	2300779	2324184	23405
22	2425155	2455753	30598
22	2821270	2841683	20413
22	3766638	3935348	168710
23	121821	150316	28495
23	553100	666408	113308
23	1289408	1304887	15479
23	2395197	2419820	24623
23	2658780	2725569	66789
23	2884641	2940599	55958
23	3857065	3866458	9393
23	4537384	4571370	33986
23	4600410	4628440	28030
23	4987360	5012465	25105
23	5029229	5051711	22482
23	5943950	5981063	37113
24	1420376	1452731	32355
24	1921636	2009774	88138
24	2783760	2795037	11277
24	2844308	2868251	23943
24	3771868	3796757	24889
24	4396658	4431593	34935
24	5106820	5126261	19441
24	5222252	5254875	32623
24	5772381	5806075	33694
24	5826565	5844453	17888
24	6107401	6398041	290640
25	3297	1859848	1856551
26	10409	51887	41478
26	483759	515680	31921
26	1101856	1142293	40437
26	1939884	1966641	26757
26	2139256	2175779	36523
26	2381760	2489771	108011
26	2969495	3002026	32531
26	3580090	3616630	36540
26	4461982	5100790	638808
27	4480	403208	398728
27	417535	823954	406419
27	667476	707230	39754
27	732929	816806	83877
27	968923	999344	30421
27	1154344	1199839	45495
27	1221251	1304091	82840
27	1477752	1517989	40237
27	1554083	1579555	25472
27	1605136	1651407	46271
27	2191013	2228207	37194
27	2397512	2417658	20146
27	2899669	2943315	43646
27	3136959	3154756	17797
27	3359786	3381971	22185
27	3745856	3765758	19902
27	3866659	3911006	44347
27	4128916	4155193	26277
28	1530	140628	139098
28	511133	535332	24199
28	639536	743579	104043
28	1034754	1079315	44561
28	3634175	3685103	50928
W	4103	249254	245151
Z	99309	124076	24767
Z	1049745	1082330	32585
Z	1158581	1202249	43668
Z	6832420	6861623	29203
Z	6897148	6934057	36909
Z	7859304	7894797	35493
Z	8521412	8556459	35047
Z	9041152	9070952	29800
Z	9971185	10140048	168863
Z	11372528	11387739	15211
Z	12931118	12954035	22917
Z	14111810	14142826	31016
Z	16873797	16900153	26356
Z	18886339	18914160	27821
Z	20891390	20903896	12506
Z	22539117	22568515	29398
Z	23907104	23914370	7266
Z	27931662	27964310	32648
Z	28600806	28612191	11385
Z	30681123	30726789	45666
Z	30935383	30973298	37915
Z	33989969	34035182	45213
Z	35301358	35325997	24639
Z	36405460	36421180	15720
Z	38761965	38795923	33958
Z	41617255	41632036	14781
Z	42217890	42226029	8139
Z	44389164	44403088	13924
Z	45140065	45158901	18836
Z	45255956	45269761	13805
Z	46557872	46582760	24888
Z	49380926	49411212	30286
Z	51750891	51760193	9302
Z	51776530	51800440	23910
Z	52750039	52757025	6986
Z	54901177	54916797	15620
Z	55275656	55305903	30247
Z	57279704	57289874	10170
Z	58721816	58752915	31099
Z	59629943	59657707	27764
Z	60226943	60262458	35515
Z	62312943	62336666	23723
Z	62376491	62393345	16854
Z	62795522	62816568	21046
Z	63049354	63056710	7356
Z	64613576	64656676	43100
Z	64674785	64685442	10657
Z	65787934	65822546	34612
Z	66091702	66130771	39069
Z	66285231	66318095	32864
Z	66356902	66387503	30601
Z	66549722	66564162	14440
Z	66549722	66567749	18027
Z	66777902	66812144	34242
Z	68729269	68764007	34738
Z	69108380	69150660	42280
Z	69158784	73492253	4333469
Z	69436697	69448235	11538
Z	73530260	74598225	1067965

## Sheet: Luo et al., 2013
Chromosome	Start (bp)	End (bp)	Length (bp)
1	7721250	7737929	16679
1	48000008	48042918	42910
1	127112500	127162500	50000
1	140556250	140658750	102500
2	40660120	40677934	17814
2	49165364	49227941	62577
2	68752514	68767752	15238
2	134725000	134831250	106250
3	17568750	17631250	62500
3	35342943	35365200	22257
3	37136250	37151250	15000
3	113597540	113652668	55128
4	88905489	89093750	188261
5	22117506	22202790	85284
5	29337500	29387500	50000
6	7167955	7182590	14635
7	17756250	17806250	50000
7	23443750	23456250	12500
8	4893750	4956250	62500
9	4962500	4987500	25000
10	6842856	6867633	24777
10	18813750	18836250	22500
11	202	20340	20138
12	6131250	6156250	25000
15	11013750	11031250	17500
16	225000	432851	207851
18	2340193	2350143	9950
19	2618750	2668750	50000
22	3750	31250	27500
Z	7857946	7872908	14962
Z	20876250	20915020	38770
Z	66282807	66300348	17541
Z	71506250	71893750	387500

## Sheet: Tian et al., 2013
Chromosome	Start (bp)	End (bp)	Length (bp)
1	140766	397293	256527
1	3136968	3154901	17933
1	10130107	10146075	15968
1	11681951	11711190	29239
1	12577590	12590515	12925
1	22560090	22584919	24829
1	25077604	25091911	14307
1	26060501	26075687	15186
1	26803707	26822680	18973
1	27081855	27173781	91926
1	33702418	33719800	17382
1	34205591	34218780	13189
1	34223476	34231433	7957
1	40487566	40498857	11291
1	44984123	45064556	80433
1	46114053	46126191	12138
1	46764051	46794116	30065
1	47341971	47355027	13056
1	48010310	48038759	28449
1	49666680	49677195	10515
1	59892359	59908285	15926
1	60484102	60518048	33946
1	61725043	61743303	18260
1	65468640	65479690	11050
1	67511003	67520872	9869
1	68145456	68157687	12231
1	69251132	69257613	6481
1	71690792	71704972	14180
1	87492730	87501928	9198
1	88675683	88695234	19551
1	90895478	90907981	12503
1	90959008	90967347	8339
1	91990551	91999392	8841
1	93887336	93903279	15943
1	97289568	97297381	7813
1	98132209	98147172	14963
1	98422762	98446518	23756
1	104451734	104519792	68058
1	106296860	106308122	11262
1	112141792	112154529	12737
1	118031006	118046404	15398
1	118622702	118639644	16942
1	120916273	120952459	36186
1	124321019	124334975	13956
1	125248641	125258832	10191
1	125974173	125983052	8879
1	128325451	128360803	35352
1	128436785	128474499	37714
1	133045347	133059174	13827
1	133130052	133137116	7064
1	136735408	136776416	41008
1	139777846	139789661	11815
1	142816606	142830002	13396
1	145045417	145056781	11364
1	145417728	145437261	19533
1	149227289	149244756	17467
1	150972548	150986797	14249
1	150992176	151013594	21418
1	152707835	152735731	27896
1	152969434	152997967	28533
1	154363591	154376697	13106
1	154770643	154783712	13069
1	156585268	156595314	10046
1	157649247	157661758	12511
1	158096911	158114785	17874
1	164738696	164764943	26247
1	165456813	165464863	8050
1	165746191	165759937	13746
1	165883954	165979117	95163
1	166754110	166767446	13336
1	167926654	167956574	29920
1	168767515	168783439	15924
1	168944341	168993510	49169
1	171729664	171752088	22424
1	172053609	172065971	12362
1	173708853	173724271	15418
1	190083968	190096677	12709
1	190597241	190611358	14117
1	193010524	193024778	14254
2	17771	79752	61981
2	1561497	1573398	11901
2	2660639	2669347	8708
2	3071464	3078596	7132
2	3126000	3160810	34810
2	3264897	3277034	12137
2	12385227	12407681	22454
2	15786048	15810904	24856
2	34200026	34218381	18355
2	35875569	36162492	286923
2	36499780	36511022	11242
2	36755813	36765245	9432
2	40649688	40671412	21724
2	41994684	42002663	7979
2	48764903	48779849	14946
2	51368195	51374891	6696
2	59522398	59534152	11754
2	63498028	63589705	91677
2	67487804	67501190	13386
2	68336629	68344913	8284
2	74304876	74323985	19109
2	75987498	76011751	24253
2	84293662	84304249	10587
2	86319269	86335948	16679
2	88165801	88176035	10234
2	88976512	88991581	15069
2	92015972	92025667	9695
2	94629618	94647873	18255
2	94714981	94734320	19339
2	95093211	95101509	8298
2	97312205	97338589	26384
2	99114973	99129366	14393
2	100256481	100271648	15167
2	101281374	101333272	51898
2	104705392	104712042	6650
2	105869428	105887525	18097
2	106517823	106529907	12084
2	113236511	113253467	16956
2	113872148	113899070	26922
2	117415134	117429986	14852
2	119973416	119984589	11173
2	123258682	123266405	7723
2	124704345	124733989	29644
2	125237135	125249745	12610
2	126438158	126451857	13699
2	126619806	126634483	14677
2	130453299	130471785	18486
2	131851563	131879215	27652
2	136949177	136967935	18758
2	140079483	140091275	11792
2	142847255	142861705	14450
2	147922354	147936835	14481
2	154705676	154734606	28930
3	1261518	1275064	13546
3	2928803	2944640	15837
3	3958804	3970165	11361
3	5527283	5719264	191981
3	6841419	6859326	17907
3	13793660	13803875	10215
3	33918497	33930375	11878
3	34104086	34113483	9397
3	34358242	34372094	13852
3	34515671	34536476	20805
3	34636611	34647073	10462
3	36514374	36524887	10513
3	39269991	39291786	21795
3	48869380	48879767	10387
3	49362755	49371113	8358
3	55327341	55355818	28477
3	57383292	57396817	13525
3	67810093	67817772	7679
3	72491068	72501001	9933
3	75680981	75689293	8312
3	85563059	85574366	11307
3	89256693	89272021	15328
3	96439354	96462667	23313
3	96512539	96524115	11576
3	104900974	104911714	10740
3	105764767	105778688	13921
3	107796818	107819370	22552
4	5854264	5871701	17437
4	15988269	16005121	16852
4	19176954	19196600	19646
4	22546203	22557858	11655
4	23086601	23096353	9752
4	31763877	31790396	26519
4	31794489	31836133	41644
4	34407438	34415978	8540
4	35249832	35265202	15370
4	36231748	36240687	8939
4	40700091	40709197	9106
4	40770558	40794481	23923
4	40843084	40871522	28438
4	41830690	41844911	14221
4	44287263	44299709	12446
4	49370878	49386441	15563
4	52063829	52077869	14040
4	57955844	57963790	7946
4	57975508	57998307	22799
4	58567031	58578041	11010
4	58935013	58945793	10780
4	59356920	59370985	14065
4	65047113	65062662	15549
4	67973362	67988018	14656
4	69824909	69834723	9814
4	71632288	71642404	10116
4	84249839	84268091	18252
4	85727532	85742435	14903
4	87135082	87145118	10036
4	88929685	89092960	163275
4	89602032	89618777	16745
4	89624359	89648936	24577
4	91857015	91881637	24622
5	2731982	2744704	12722
5	2929161	2944128	14967
5	3104188	3138583	34395
5	4860250	4874833	14583
5	11608943	11623577	14634
5	12851117	12859474	8357
5	13716372	13726445	10073
5	16142862	16163964	21102
5	16542767	16550664	7897
5	19580788	19638829	58041
5	19995164	20005883	10719
5	24128319	24146289	17970
5	27781889	27788843	6954
5	28143218	28157427	14209
5	48341913	48356994	15081
5	51759854	51779107	19253
5	57174905	57194140	19235
5	59251766	59269860	18094
6	4421339	4436772	15433
6	5024584	5032947	8363
6	5669886	5686552	16666
6	6668928	6675722	6794
6	7923314	7937921	14607
6	8252485	8261571	9086
6	11476973	11511183	34210
6	16549974	16558292	8318
6	17674862	17682911	8049
6	25747761	25755274	7513
6	26525035	26538528	13493
6	35660970	35676802	15832
7	16608	28494	11886
7	1080910	1095416	14506
7	3014333	3028264	13931
7	3905500	3915782	10282
7	4541616	4553358	11742
7	9783125	9799632	16507
7	11976441	11984670	8229
7	16612226	16628739	16513
7	17397867	17410628	12761
7	17903107	17917331	14224
7	26124674	26135580	10906
7	32136225	32153162	16937
7	33379637	33393428	13791
7	33551335	33559940	8605
8	2856733	2874557	17824
8	6630405	6639992	9587
8	13256323	13273560	17237
8	17212598	17241473	28875
8	22217168	22226918	9750
8	24726137	24737917	11780
8	26654604	26674821	20217
8	27462580	27487796	25216
8	27562722	27579422	16700
9	4954258	4991647	37389
9	5765897	5780931	15034
9	7465514	7474730	9216
9	7506164	7519708	13544
9	8237341	8249705	12364
9	19750362	19757329	6967
10	7181	197368	190187
10	8670652	8698421	27769
10	13367816	13377120	9304
10	13688457	13697864	9407
10	22434984	22514681	79697
11	1141461	1155660	14199
11	2616707	3246367	629660
11	5320403	5335564	15161
11	7273850	7279670	5820
11	10157848	10166200	8352
11	10598864	10611547	12683
11	12185760	12196372	10612
11	17335799	17349846	14047
11	18435236	18444221	8985
12	1110289	1144641	34352
12	2140130	2160583	20453
12	12843888	12852982	9094
13	507145	582115	74970
13	703857	729436	25579
13	738366	787168	48802
13	1596387	1607070	10683
13	3970499	3986911	16412
13	5868976	5876737	7761
13	6888448	6901355	12907
13	8096692	8107568	10876
13	15750417	15773500	23083
14	8474536	8487161	12625
15	2257470	2376525	119055
15	9633087	9645233	12146
16	73	429425	429352
17	6263870	6271640	7770
17	11074712	11180038	105326
18	442560	595162	152602
18	1812187	1861324	49137
19	3093038	3106750	13712
19	9845237	9935059	89822
20	3931302	4034035	102733
20	7987435	7997818	10383
20	10718139	10844289	126150
20	11263937	11435137	171200
21	756	123377	122621
21	5042621	5060749	18128
21	6937259	6956718	19459
23	5943950	5959715	15765
23	5964256	6035509	71253
24	2786886	2799553	12667
25	1254	2026591	2025337
26	5165	47503	42338
26	951918	961275	9357
26	4893091	4908447	15356
27	4480	22773	18293
27	28980	42137	13157
27	182014	353085	171071
27	511117	577337	66220
27	590898	707230	116332
27	1607367	1629996	22629
27	4125095	4156647	31552

## Sheet: Zhou et al., 2014
Chromosome	Start (bp)	End (bp)	Length (bp)
1	6545087	6583362	38276
1	22576824	23178835	602012
1	45013278	45131608	118330
1	59272327	59322049	49723
1	61128939	61155259	26321
1	75763588	75814504	50917
1	120097472	121315389	458129
1	123081623	123117243	35621
1	140513515	140730164	216649
1	159747891	159777534	29644
1	165870186	165981853	111667
1	168371898	170159714	1787816
1	194566742	194613982	47241
1	196551747	196589856	38110
1	197700516	197781512	80997
2	210440	265148	54708
2	15754888	15785914	31027
2	15991782	16909809	918027
2	17505642	17536068	30427
2	25660559	25821921	161362
2	26032241	26079974	47734
2	40621464	41692774	1071310
2	43218710	43264690	45981
2	48100764	48123739	22976
2	48204484	49452322	1247838
2	50849141	53883624	288698
2	55546249	56650853	187291
2	75674369	76069700	395331
2	131975772	132058856	83084
2	134679703	134701454	70063
2	142843787	142884245	40459
3	5381427	5428347	46291
3	20589032	20650444	61412
3	33977310	34584807	607497
3	36615520	36675339	59819
3	71328819	71786948	50516
3	75454407	75743105	132317
3	95107024	95191708	84658
3	95664881	95852172	32167
3	111347880	111581089	233209
4	12011523	12071629	60106
4	37001404	37127571	126167
4	60937897	61147680	209748
4	63206257	63449182	242925
4	65536292	65899104	3034483
4	73918240	74058228	139989
4	88314877	89076844	146272
5	410275	761478	351203
5	10218730	10604454	49806
5	18219430	18371537	50782
5	40153227	40185414	32187
5	40507788	40589567	81779
5	45617389	45685571	68182
5	59298075	59446127	362812
6	4693355	4758618	65263
6	14417397	14781622	38446
6	20896481	20969203	727722
6	28803290	28845454	42165
7	1480778	1527055	46277
7	23613937	23974548	360611
7	33991257	34029627	38370
8	255737	386553	130816
8	2887373	3073174	55815
8	6107407	6172105	64698
9	21097310	21135756	1104604
9	22577221	22604015	26794
10	9508325	9551012	42688
10	9965049	9993876	28828
10	10498692	10573304	74613
11	10584320	10703365	152107
11	17222807	17252756	29949
12	65192	103425	38233
12	1070412	1120928	148052
12	2395324	2447971	52647
12	15603088	15622218	19131
13	700330	828459	128129
13	2696388	2735506	39118
13	6673938	6775951	119045
13	8395252	8454542	59291
14	2287807	2334261	46455
15	2631068	2660058	28990
15	9605683	9665008	102013
16	6471	59984	53513
16	171955	424347	252392
17	509011	710210	83671
17	7714551	7789143	74593
17	8026219	8071711	45493
17	11046870	11179187	59325
18	3355021	3377149	22128
18	9787310	9932567	145257
19	8882758	9002666	119909
20	2008002	2019642	11641
20	9865688	10019640	153952
20	10103430	10225774	122344
20	10278164	10321061	42897
20	10433811	10584974	151163
21	2909458	3291489	382032
21	6232659	6249187	16529
22	1533190	1925770	392581
22	2625724	2669256	43533
22	3260910	3276156	29942
23	15749	50783	35035
23	1856978	1888800	31823
23	4230546	4264635	34090
23	4414075	4425123	11049
23	5408772	5482774	74003
24	240426	326684	86259
24	1435175	1446761	11587
24	3875808	3887787	11980
24	5810921	5834568	23648
25	1131212	1163379	19014
26	2192147	2215211	23065
26	3135160	3147533	12374
26	3964097	4025265	61169
27	100721	151503	13838
27	1491480	1504597	13118
27	2768508	2787421	18914
27	2903835	2920686	16852
28	13877	51933	38057
28	2247072	2260799	13728
Z	280473	349996	69524
Z	7723600	10124452	2400852
Z	9975736	10338108	362372
Z	16912728	17411947	499220
Z	28088488	28261084	172597
Z	37147466	37232148	84683
Z	38261406	38573453	312048
Z	38749052	39076824	305022
Z	45879810	45915043	35234
Z	48156827	48532304	375478
Z	56713656	57006734	293079
Z	57136464	57197316	60853
Z	63242567	63292049	49483
Z	66190480	66480573	290094
Z	67722031	67983906	261876
Z	69143630	69358171	214542
Z	71510957	71823678	312722

[truncated: 3 more sheets: Yi et al., 2014, Yan et al., 2015, Xu et al., 2017]
