# Supplementary material for: Genome-wide characterization of copy number variations in the host genome in genetic resistance to Marek’s disease using next generation sequencing
Source: BMC Genet. 2020 Jul 16;21:77. doi: 10.1186/s12863-020-00884-w (PMC7364486; doi:10.1186/s12863-020-00884-w)
Supplement: Supplementary file 9 — Additional file 9: Table S8. All the primer sequences used in qPCR for CNVRs validation. [file 12863_2020_884_MOESM9_ESM.xlsx]

## Sheet: Sheet1
Table S8. All the primer sequences used in qPCR for CNVRs validation.
CNVR ID/Reference gene	Chicken line	Chromosome	Location (bp)	Harbored genes	Forward	Reverse	Product length (bp)
1	63	9	2935601-2946000	IMP4	GCTGTGGCACCATTTACCTT	ACAGGGATATGGGGACCTTC	162
2	63	10	1919401-1928000	CSK	TTTCTATGACGCCGCTCTTT	CACTTTCAGCCTTTGCCTTC	203
3	63	10	12717801-12723200	NTRK3	ACAGGAGCAGGAGTGAAGGA	GAGCAGGGCTCCCTATATCC	235
4	63	17	5652401-5656200	ASB6	GGGCTGTGCTGGTGATTATT	CATCCCCTCATCCCACTCTA	231
5	63	26	4296801-4307600	SPDEF	TGCACTTGTTCAGCTCATCC	TCCTGCATCCTCATTTTTCC	183
6	72	4	38999001-39000200	IRF2	AACAGGCTGTGTGACTGCAC	AGGGTTATCATGGGGACACA	157
7	72	4	82407001-82409800	MXD4	CACCACGTGCTGTTGCTAAG	TAGGAAAACGGGGTTCAGTG	185
8	72	5	37496201-37503200	FOS	CTATAGCCGCGATCTCTTGG	TTCCTCCAGTTTGGGTTTTG	157
9	72	13	14572401-14576600	IL9	ACCTAACATGCACACCGTCA	TGCCCTCTGGTCTTCTGTCT	151
10	72	17	9727201-9731400	MAPKAP1	TGGCCTTAAAAAGGAACACG	GTATCGCACACCAAATGCAC	181
THRSP	-	-	-		CCCATCATCTGGGCGACTT	TGCCAATGGGTGATTGAGAA	130
β-actin	-	-	-		GAGAAATTGTGCGTGACATCA	CCTGAACCTCTCATTGCCA	152
